# Supplementary material for: Cardiomyocyte-specific PCSK9 deficiency compromises mitochondrial bioenergetics and heart function
Source: Cardiovasc Res. 2023 Mar 6;119(7):1537–52. doi: 10.1093/cvr/cvad041 (PMC10318396; doi:10.1093/cvr/cvad041)
Supplement: cvad041_Supplementary_Data [file cvad041_supplementary_data.zip]

Archive with 2 entries (2 files):
- Supplemental PCSK9 CLEAN R4 FINAL.pdf
- Supplementary Table 3.xlsx
