# Supplementary material for: Cardiomyocyte-specific PCSK9 deficiency compromises mitochondrial bioenergetics and heart function
Source: Cardiovasc Res. 2023 Mar 6;119(7):1537–52. doi: 10.1093/cvr/cvad041 (PMC10318396; doi:10.1093/cvr/cvad041)
Supplement: cvad041_Supplementary_Data [file cvad041_supplementary_data.zip › Supplementary Table 3.xlsx]

## Sheet: DEG 10 Weeks
rownames	L2FC	P-VALUE	P-ADJ	DIRECTION
Ndnf	1.67124	7.74268e-25	1.07314e-20	UP
Dmd	-1.30701	1.15009e-22	7.97015e-19	DOWN
Klhdc7a	1.81882	4.74728e-16	2.19324e-12	UP
Ctnna3	-1.087	2.44268e-14	8.46387e-11	DOWN
Ppp2r3a	-0.752698	2.23731e-12	6.20182e-09	DOWN
Fndc5	-0.440615	2.11123e-11	4.87695e-08	DOWN
Aldob	-2.72949	7.18102e-10	1.42184e-06	DOWN
Kcnj3	-0.846137	1.25085e-09	2.1671e-06	DOWN
Rps6ka2	-0.549644	7.29759e-09	1.12383e-05	DOWN
Ankrd1	1.16816	6.89406e-08	9.55517e-05	UP
Grb14	-0.426065	7.8479e-08	9.88835e-05	DOWN
Ehd4	0.426274	1.89395e-07	0.000214249	UP
Ogdhl	-0.489407	2.11366e-07	0.000214249	DOWN
Spta1	0.798138	2.16413e-07	0.000214249	UP
Tmem150c	-1.23859	4.16471e-07	0.00038482	DOWN
Maob	-0.624939	7.68606e-07	0.000665805	DOWN
Osbpl6	-0.668047	8.49059e-07	0.000692233	DOWN
Efnb3	-0.656817	9.10287e-07	0.000700921	DOWN
Rtn4	0.631067	1.65733e-06	0.00120898	UP
P4hb	0.313905	1.98062e-06	0.00137257	UP
Mme	-0.747934	4.51949e-06	0.00298286	DOWN
Tax1bp3	0.467048	5.25254e-06	0.0033091	UP
Fkbp4	-0.33732	7.17888e-06	0.00432606	DOWN
Smc6	-0.619307	8.98621e-06	0.00518954	DOWN
Ung	-0.7366	1.00379e-05	0.00556501	DOWN
Atp2a2	-0.300088	1.08202e-05	0.00576798	DOWN
Prrg1	-0.735419	1.41843e-05	0.00728127	DOWN
Epn3	0.860461	2.25789e-05	0.0111766	UP
Gm32687	-6.71545	2.51125e-05	0.0119015	DOWN
Slc9a3	2.08452	2.57607e-05	0.0119015	UP
Ptprn	1.015	2.66645e-05	0.0119216	UP
Immp2l	-1.0732	2.88849e-05	0.0125108	DOWN
Ndrg4	0.435258	3.53973e-05	0.0148669	UP
Fkrp	-0.375802	4.11436e-05	0.0167721	DOWN
Atp2a1	2.32682	4.41113e-05	0.0174681	UP
Egln1	-0.276329	4.63643e-05	0.0178502	DOWN
Mybpc2	1.0081	5.47356e-05	0.0205036	UP
Fah	-0.647053	6.13228e-05	0.0223667	DOWN
Sh3gl2	-1.51078	7.17177e-05	0.0254874	DOWN
Perm1	-0.334934	7.6441e-05	0.0263641	DOWN
Coq5	-0.274911	7.79891e-05	0.0263641	DOWN
Ssbp2	-0.515065	8.07959e-05	0.0264511	DOWN
Pkia	-0.417159	8.20632e-05	0.0264511	DOWN
Casq1	1.12516	8.90415e-05	0.0274549	UP
Dennd4b	-0.505414	8.91393e-05	0.0274549	DOWN
Pitpnc1	-0.407987	9.43205e-05	0.0284192	DOWN
Cox10	-0.34005	0.000111754	0.0329555	DOWN
Rab31	0.448712	0.00011508	0.0332294	UP
Tnni2	1.99998	0.000124006	0.035076	UP
Tuba4a	-0.560691	0.000126679	0.0351155	DOWN
Rbfox1	-0.697556	0.000130411	0.0354412	DOWN
Pak6	0.549415	0.000154448	0.0411664	UP
Star	1.09101	0.000162777	0.0425678	UP
Med18	1.74436	0.000182623	0.046825	UP
Prlr	-0.847282	0.000185814	0.046825	DOWN
Perp	0.283724	0.000196488	0.0486307	UP
Mmp9	2.99345	0.000202798	0.0493119	UP
Dpyd	-0.774616	0.000208811	0.0498987	DOWN
Gpr157	-0.418514	0.000217225	0.0510294	DOWN
Mapk14	-0.344502	0.000229253	0.0524408	DOWN
Pcp4l1	-0.297848	0.0002308	0.0524408	DOWN
Kcnj14	1.5327	0.000237398	0.05307	UP
Rbm7	-0.923557	0.000256793	0.0564945	DOWN
Tlr2	0.709397	0.000272652	0.0590461	UP
Txndc17	0.419635	0.000286175	0.0610213	UP
Hcn4	-0.750316	0.000294726	0.0618925	DOWN
Fdft1	-0.450072	0.000304447	0.0629796	DOWN
Jph2	-0.330169	0.000320232	0.0652709	DOWN
Cacfd1	-0.308791	0.000325636	0.0654104	DOWN
Dlst	-0.2788	0.000333319	0.0659971	DOWN
Aldh5a1	-0.279163	0.000357513	0.0697905	DOWN
Scn1b	0.676925	0.000365704	0.070398	UP
Hspa12a	-0.462658	0.000389947	0.0740366	DOWN
Ralgapa2	-0.428611	0.000406776	0.0761881	DOWN
Jpt1	0.621849	0.000417102	0.0770804	UP
Maats1	3.11687	0.000432575	0.0788879	UP
Snrpn	-0.401631	0.000460152	0.0828273	DOWN
Gm10273	-17.7858	0.000471505	0.0830689	DOWN
Eda2r	0.964726	0.000473481	0.0830689	UP
Pfkfb1	-0.902507	0.000486196	0.0842334	DOWN
Atp6v0e2	0.762558	0.000513602	0.0873281	UP
Pcyox1	0.255354	0.00051666	0.0873281	UP
Slc2a12	-0.663189	0.000536284	0.089553	DOWN
Dnajc28	-0.34062	0.000548976	0.090581	DOWN
Mccc2	-0.363879	0.000562748	0.0917611	DOWN
2210407C18Rik	-1.39918	0.000599931	0.0961354	DOWN
Tgfb2	0.849626	0.000606961	0.0961354	UP
Coq4	-0.563249	0.000612165	0.0961354	DOWN
Ankrd45	0.923301	0.000624624	0.0961354	UP
Grip1	2.40422	0.000628796	0.0961354	UP
Patj	-0.445781	0.000631192	0.0961354	DOWN
March6	-0.241596	0.000657416	0.0980781	DOWN
Synpo2l	0.741356	0.000669372	0.0980781	UP
Dcun1d2	-0.350851	0.000675697	0.0980781	DOWN
Cmya5	-0.495125	0.000677697	0.0980781	DOWN
Fam160a1	-0.346075	0.000680028	0.0980781	DOWN
Slc38a1	0.559191	0.000689741	0.0980781	UP
Phlda3	0.851212	0.00069963	0.0980781	UP
Sntb1	0.878428	0.000700558	0.0980781	UP
Galm	-0.426989	0.000709319	0.0983117	DOWN
Pptc7	-0.261905	0.000727295	0.099805	DOWN
Egln3	-0.506782	0.000905931	0.1231	DOWN
Gdf15	1.62153	0.000964323	0.128042	UP
Rpl10-ps3	0.30526	0.000965844	0.128042	UP
Prmt2	0.523386	0.000970015	0.128042	UP
Pde4a	-0.441648	0.00102566	0.13411	DOWN
Trim35	0.264656	0.00104089	0.134829	UP
Kcnd2	-0.631497	0.001098	0.139866	DOWN
Mitf	-0.361979	0.00109996	0.139866	DOWN
Dbt	-0.343921	0.00120384	0.150482	DOWN
Ppm1l	-0.35298	0.00120516	0.150482	DOWN
Emp2	0.335399	0.00124551	0.154131	UP
Zfp697	0.60489	0.00141997	0.174166	UP
Sfrp5	-1.88646	0.00144885	0.176149	DOWN
Ccdc85c	-0.375867	0.00148521	0.179	DOWN
Ifit1bl1	1.05598	0.00154378	0.182961	UP
Fitm2	-0.226685	0.00154448	0.182961	DOWN
Cnst	-0.311966	0.00161206	0.189348	DOWN
Lgals1	0.370633	0.00167543	0.194839	UP
Krt80	0.860581	0.00168692	0.194839	UP
Ctps	0.33344	0.00172046	0.194863	UP
Rhbdl3	-0.652581	0.00172588	0.194863	DOWN
Eef1a1	0.256991	0.00172931	0.194863	UP
Pramef8	0.406839	0.00175454	0.194866	UP
Tprgl	0.223541	0.00176064	0.194866	UP
Jak1	-0.244062	0.00177151	0.194866	DOWN
Lynx1	-0.240743	0.00183759	0.197432	DOWN
Aen	0.433759	0.00183782	0.197432	UP
Sod2	-0.334428	0.00183989	0.197432	DOWN
Vegfa	-0.363319	0.00185354	0.197432	DOWN
Srxn1	0.417883	0.00186606	0.197432	UP
Lpin1	-0.46632	0.00195558	0.205335	DOWN
Fyco1	-0.283052	0.00198358	0.20671	DOWN
Cluh	-0.283509	0.00201919	0.20885	DOWN
Ccndbp1	0.371646	0.0020499	0.209021	UP
Ddr1	0.5048	0.002051	0.209021	UP
Csdc2	-0.50998	0.00206841	0.209256	DOWN
Dnajb6	-0.240713	0.00212898	0.213824	DOWN
Prkce	-0.292708	0.00220285	0.217895	DOWN
Stom	-0.252202	0.00220399	0.217895	DOWN
Rhod	0.926007	0.00224463	0.217895	UP
Qsox2	-0.38986	0.00224694	0.217895	DOWN
Eif3h	0.188108	0.00225438	0.217895	UP
Dpy19l1	0.402165	0.00226836	0.217895	UP
Hdlbp	-0.388172	0.00229028	0.217895	DOWN
Naa35	0.232427	0.00229529	0.217895	UP
Cpeb3	-0.420429	0.00236697	0.222602	DOWN
Dynlt1c	-4.99151	0.00238859	0.222602	DOWN
Lrrc14b	-0.362787	0.00240142	0.222602	DOWN
Erbb4	-0.613819	0.00241264	0.222602	DOWN
Scn4a	-0.586173	0.00243487	0.222602	DOWN
Fam210a	-0.244554	0.00244123	0.222602	DOWN
Tmem98	0.417112	0.00246669	0.223453	UP
Exoc2	-0.363554	0.00249173	0.224256	DOWN
Rnf181	0.354279	0.00263548	0.232795	UP
Best3	-0.694764	0.00264775	0.232795	DOWN
Rnf207	0.432971	0.00264946	0.232795	UP
Fhod3	-0.226773	0.0026538	0.232795	DOWN
Olfr667	2.02797	0.00267426	0.233115	UP
C1qbp	-0.221454	0.00272189	0.235784	DOWN
Cib1	0.779321	0.00278573	0.239815	UP
Cuedc2	0.26894	0.00288776	0.247064	UP
Slc17a7	0.92605	0.00309778	0.258019	UP
Anxa7	0.223273	0.00311193	0.258019	UP
Acsl1	-0.27108	0.00312981	0.258019	DOWN
Saa3	2.7052	0.00314108	0.258019	UP
Coro2a	1.28064	0.00314593	0.258019	UP
Ift46	0.475333	0.00316869	0.258019	UP
6430548M08Rik	0.371033	0.00316887	0.258019	UP
Kif20b	-2.41683	0.0032098	0.258019	DOWN
Galk2	0.548334	0.00322389	0.258019	UP
Dock5	-0.393998	0.00322762	0.258019	DOWN
Usp25	-0.301477	0.00324546	0.258019	DOWN
Cfb	1.02968	0.00326038	0.258019	UP
Sv2c	-2.8474	0.00327893	0.258019	DOWN
Gpt2	-0.396462	0.00328625	0.258019	DOWN
Slc16a10	-0.399962	0.00329504	0.258019	DOWN
Ufsp2	0.426697	0.00338049	0.262545	UP
Rap2b	0.684376	0.00339073	0.262545	UP
Akt2	-0.159127	0.00345915	0.266354	DOWN
Gpr155	-0.425539	0.0035358	0.270752	DOWN
Scd4	1.12142	0.00358337	0.272887	UP
Eya1	-1.46043	0.00361822	0.274036	DOWN
Grhl1	2.40439	0.00381748	0.287556	UP
Elac2	-0.445785	0.00398301	0.298403	DOWN
Pex11a	-0.389211	0.00406318	0.30208	DOWN
Pcdhga9	-3.3139	0.00409587	0.30208	DOWN
Slc7a4	1.67691	0.00409748	0.30208	UP
Abcc9	-0.244913	0.00416236	0.30524	DOWN
9530068E07Rik	0.149931	0.00424672	0.309555	UP
Cttn	0.228966	0.00426588	0.309555	UP
Slc25a13	-0.29044	0.0042937	0.309952	DOWN
Ugt1a7c	1.64392	0.00434428	0.311978	UP
Grk5	0.4099	0.00446559	0.316547	UP
Raver2	-0.581737	0.00447114	0.316547	DOWN
Msl2	-0.289707	0.00448575	0.316547	DOWN
Clcn1	-2.27536	0.0045084	0.316547	DOWN
Fgd4	-0.400063	0.0045221	0.316547	DOWN
Scd2	0.429385	0.00455974	0.316732	UP
Iah1	0.502349	0.00457045	0.316732	UP
Gm8113	-0.301803	0.00465718	0.321137	DOWN
Tnc	1.30173	0.00484299	0.332296	UP
Anks1	-0.328065	0.00492195	0.335762	DOWN
Zfp433	2.42118	0.00495227	0.335762	UP
Azin1	0.407822	0.00496617	0.335762	UP
Rspo1	1.6058	0.00501749	0.337259	UP
Amotl1	-0.272626	0.005065	0.337259	DOWN
Adcy9	-0.33532	0.00511642	0.337259	DOWN
Nfyb	-0.458039	0.00513152	0.337259	DOWN
Gart	-0.258145	0.00514636	0.337259	DOWN
Slc19a2	0.465108	0.00517265	0.337259	UP
Sec14l5	1.00849	0.00519793	0.337259	UP
Fgfr2	1.76844	0.00519937	0.337259	UP
Tspan17	0.546556	0.00522318	0.337259	UP
Gfod1	-0.440793	0.00528086	0.337259	DOWN
Cacna1s	-0.573997	0.00528432	0.337259	DOWN
Prkar2a	-0.255853	0.0052883	0.337259	DOWN
Arl5b	-0.367064	0.00531926	0.337259	DOWN
Rapgef4	-0.430188	0.00532899	0.337259	DOWN
A530016L24Rik	-0.489111	0.00540232	0.337885	DOWN
Rasef	1.38003	0.00540655	0.337885	UP
Zfp148	-0.270905	0.00541201	0.337885	DOWN
Gas6	0.28631	0.00544421	0.338371	UP
Rgs2	0.754903	0.00549219	0.339764	UP
Cd63	0.361892	0.00552487	0.339764	UP
Ccdc189	1.04141	0.00556227	0.339764	UP
Tufm	-0.195956	0.00556496	0.339764	DOWN
Dele1	-0.233834	0.00559511	0.339764	DOWN
Got1	-0.17584	0.00561371	0.339764	DOWN
Pfkfb2	-0.455489	0.00565035	0.340495	DOWN
Pgrmc2	0.248397	0.00573748	0.341931	UP
Dars2	-0.944806	0.00574512	0.341931	DOWN
Cabcoco1	-0.60186	0.00574819	0.341931	DOWN
Aars2	-0.435018	0.00587288	0.347855	DOWN
Fosb	-1.57784	0.00595524	0.350437	DOWN
Cnih4	0.326159	0.00597538	0.350437	UP
Zfp612	-0.447174	0.00600483	0.350437	DOWN
Bckdhb	-0.380488	0.00601761	0.350437	DOWN
Cd151	0.234146	0.00606365	0.351641	UP
Tbx15	1.1864	0.00611139	0.351959	UP
Clcn3	-0.419766	0.00614481	0.351959	DOWN
Fkbp7	0.467511	0.00614532	0.351959	UP
Vmn1r28	3.58925	0.0063247	0.360742	UP
Letm1	-0.200036	0.00636435	0.361516	DOWN
Pdpr	-0.259134	0.00641147	0.362605	DOWN
Blk	1.03102	0.00643585	0.362605	UP
Selenof	0.383703	0.00660341	0.367934	UP
Ncor1	-0.318608	0.00660912	0.367934	DOWN
Hspd1	-0.227002	0.00661008	0.367934	DOWN
Ucp2	0.552927	0.00668381	0.37055	UP
Ncam1	0.72694	0.00671587	0.370845	UP
Ikzf2	-0.582943	0.00686329	0.377481	DOWN
Aurkb	1.95638	0.00697052	0.3815	UP
Ecpas	-0.219864	0.00702548	0.3815	DOWN
Car14	-0.318311	0.00704666	0.3815	DOWN
Pfkm	-0.204737	0.00708792	0.3815	DOWN
Carhsp1	0.391596	0.00710574	0.3815	UP
Sobp	-0.427416	0.00714469	0.3815	DOWN
Rtn4ip1	-0.22546	0.00716809	0.3815	DOWN
Tuba1c	0.417761	0.00718037	0.3815	UP
Bcl2	0.513223	0.00720954	0.3815	UP
Mfap3l	-0.468208	0.00721161	0.3815	DOWN
Mcu	-0.354601	0.00725583	0.382379	DOWN
Ankrd40	-0.211012	0.00736416	0.386618	DOWN
Apln	-0.495313	0.00745559	0.386836	DOWN
Pigo	-0.349576	0.00746658	0.386836	DOWN
Gpcpd1	-0.440199	0.00748297	0.386836	DOWN
Vps13a	-0.443056	0.00754998	0.386836	DOWN
Klf12	-0.505102	0.00756991	0.386836	DOWN
Atpaf2	-0.34701	0.00757115	0.386836	DOWN
Tesc	-0.703459	0.00761104	0.386836	DOWN
Parp16	0.743948	0.00763574	0.386836	UP
Gpr22	-0.600632	0.00764437	0.386836	DOWN
Wdhd1	1.25004	0.00764741	0.386836	UP
Clca3a2	3.28817	0.00780267	0.391737	UP
Frmd5	-0.436898	0.00782206	0.391737	DOWN
Nudt4	-0.290332	0.00782909	0.391737	DOWN
Rhot2	-0.259817	0.00790329	0.393069	DOWN
Acsm5	-1.49971	0.00791242	0.393069	DOWN
Plau	0.547936	0.0080675	0.398482	UP
Irf1	0.478944	0.0080925	0.398482	UP
Lmtk2	-0.282051	0.00816548	0.398482	DOWN
Irf2bp2	-0.452106	0.00824785	0.398482	DOWN
Cnksr3	-0.399153	0.00826678	0.398482	DOWN
Stap1	-1.77185	0.00828889	0.398482	DOWN
Ipo13	-0.271967	0.00831174	0.398482	DOWN
Susd3	1.34778	0.00835666	0.398482	UP
Grm1	-0.446758	0.00836105	0.398482	DOWN
Trim59	0.996602	0.00836883	0.398482	UP
Cds2	-0.18727	0.00840311	0.398482	DOWN
Ppp3ca	-0.238155	0.00843133	0.398482	DOWN
Pde4d	-0.347393	0.00844714	0.398482	DOWN
Det1	-0.448699	0.0084547	0.398482	DOWN
Rab3d	0.297497	0.00847479	0.398482	UP
Zfand4	4.39012	0.00848139	0.398482	UP
Mmp23	0.710145	0.00859188	0.401547	UP
Slc35e1	-0.225889	0.00860711	0.401547	DOWN
Fam198b	0.446839	0.0086722	0.401547	UP
Dtx3	0.30436	0.00868786	0.401547	UP
Ecsit	-0.217433	0.0086915	0.401547	DOWN
Zfp958	0.578422	0.00879787	0.405111	UP
Ntn1	-0.33602	0.00888976	0.406504	DOWN
Flvcr2	0.668786	0.00889871	0.406504	UP
Alg11	0.494404	0.0089161	0.406504	UP
Rps27rt	2.9168	0.00897319	0.407765	UP
Pdp2	-0.397373	0.00904061	0.409487	DOWN
Zfp143	-0.382758	0.00908698	0.410246	DOWN
Fem1a	-0.212485	0.00932411	0.417622	DOWN
Ppfia4	1.5037	0.00933011	0.417622	UP
Dnaja3	-0.170098	0.00934075	0.417622	DOWN
Clk2	-0.850448	0.00945307	0.421285	DOWN
Hbegf	0.63088	0.0095522	0.423696	UP
Haus8	0.433564	0.0095915	0.423696	UP
Tcp1	-0.152063	0.00959889	0.423696	DOWN
Platr25	0.952306	0.00964298	0.424291	UP
Pon2	0.226869	0.00970347	0.425601	UP
Ubr2	-0.285912	0.00980132	0.427873	DOWN
Trip10	-0.316365	0.009817	0.427873	DOWN
Tmem47	-0.352113	0.00987428	0.42902	DOWN
Exoc6	-0.209149	0.00991736	0.429546	DOWN
Pa2g4	0.212694	0.00998628	0.43067	UP
Map3k5	-0.256931	0.0100055	0.43067	DOWN
Eid1	0.275743	0.0100584	0.431609	UP
Otulin	0.367774	0.0101373	0.433649	UP
Tbc1d16	-0.261988	0.010354	0.441557	DOWN
Abcb7	-0.328321	0.0104218	0.443085	DOWN
Epha4	-1.89615	0.0105198	0.445544	DOWN
Slfn5	-0.215077	0.0105439	0.445544	DOWN
Prkcq	-0.956777	0.0105954	0.446358	DOWN
Adamts20	2.05132	0.0106882	0.448904	UP
Cep68	-0.22544	0.0107613	0.45061	DOWN
Plscr1	0.397609	0.0108674	0.453682	UP
Oat	-0.186288	0.0109879	0.457335	DOWN
Rcsd1	-0.210251	0.0111427	0.462388	DOWN
Tmeff1	-0.587471	0.0112589	0.465007	DOWN
Laptm4a	0.204194	0.0112729	0.465007	UP
Mars2	-0.349354	0.0113253	0.465783	DOWN
Ccnjl	-1.10862	0.0114392	0.467785	DOWN
Slc25a12	-0.223961	0.0114415	0.467785	DOWN
Ptpre	0.407507	0.0115885	0.472402	UP
Slc38a4	0.450138	0.0116727	0.47323	UP
Atf3	-1.22752	0.0116771	0.47323	DOWN
Hadh	-0.21404	0.0118167	0.476887	DOWN
Grasp	-0.473235	0.0118362	0.476887	DOWN
Rpl3	0.278652	0.0119182	0.478799	UP
Acsl6	-0.346928	0.011969	0.479451	DOWN
Got2	-0.219062	0.0120798	0.480973	DOWN
Bmp7	-1.04372	0.0120957	0.480973	DOWN
Cidec	2.71056	0.0121111	0.480973	UP
Ctnnal1	-0.385261	0.0122422	0.483656	DOWN
Zfp521	-0.512818	0.0122484	0.483656	DOWN
Hspa1l	0.464159	0.0124241	0.488433	UP
Ttll1	-0.414284	0.0124399	0.488433	DOWN
Crybg3	-0.321146	0.012671	0.496103	DOWN
Lyst	-0.366542	0.0128037	0.499046	DOWN
Cnot6l	-0.296354	0.0128182	0.499046	DOWN
Acacb	-0.421827	0.013011	0.503917	DOWN
Gatm	0.672358	0.013016	0.503917	UP
Sugct	1.90793	0.0131643	0.505476	UP
Gca	-0.356786	0.013196	0.505476	DOWN
Cul5	-0.313375	0.0132525	0.505476	DOWN
Smyd2	0.30256	0.0132776	0.505476	UP
S100a13	0.438369	0.0132789	0.505476	UP
Poln	-1.79072	0.013296	0.505476	DOWN
Klc1	0.20005	0.0133749	0.505476	UP
Atp13a3	0.225809	0.0134131	0.505476	UP
Ppp1r13b	-0.263438	0.0134202	0.505476	DOWN
Cs	-0.171039	0.013421	0.505476	DOWN
Stk40	-0.246377	0.0135405	0.507575	DOWN
Shisa4	0.896989	0.01355	0.507575	UP
Zfp329	0.553356	0.0137282	0.512865	UP
Mrpl51	-0.221546	0.0138445	0.515818	DOWN
Wscd1	-0.54804	0.0139703	0.51756	DOWN
Pard3b	-0.346423	0.0139902	0.51756	DOWN
Gpx4	0.290839	0.0140033	0.51756	UP
Sema4c	-0.386294	0.0140713	0.518693	DOWN
A930017K11Rik	-2.73914	0.0141939	0.520547	DOWN
Acta1	0.822225	0.014229	0.520547	UP
Cpt2	-0.201752	0.0142343	0.520547	DOWN
Dstn	0.1913	0.0143064	0.520763	UP
Morn4	0.840662	0.0143296	0.520763	UP
Ptpn3	-0.247979	0.0143816	0.520763	DOWN
2310061I04Rik	-0.238026	0.0143905	0.520763	DOWN
Slc2a4	-0.211047	0.0144318	0.520898	DOWN
Ablim1	-0.264292	0.0144998	0.521991	DOWN
Olfr784	0.564801	0.0145772	0.52342	UP
Cacnb2	-0.383155	0.0146804	0.525764	DOWN
Usp33	-0.242026	0.0148086	0.526198	DOWN
Tubb4a	-0.684757	0.0148649	0.526198	DOWN
Ahcy	0.383725	0.014865	0.526198	UP
Pdk2	-0.325944	0.0149069	0.526198	DOWN
Fam110a	0.720342	0.0149209	0.526198	UP
Lnx1	0.494606	0.0149632	0.526198	UP
1110008P14Rik	0.486058	0.0150101	0.526198	UP
Chrm2	-0.26518	0.0150196	0.526198	DOWN
Spef1	0.510296	0.0150342	0.526198	UP
Hrc	-0.294712	0.0151716	0.52967	DOWN
Gm49342	0.787301	0.0152143	0.529826	UP
Itpkb	-0.258427	0.0153848	0.534418	DOWN
Mfn1	-0.160148	0.0154409	0.534924	DOWN
Ppp1r10	-0.643501	0.0154765	0.534924	DOWN
Pknox2	-0.51757	0.0155423	0.535552	DOWN
Hk2	-0.311885	0.015572	0.535552	DOWN
Lmnb2	0.451976	0.0157989	0.539485	UP
Nol11	-0.285941	0.0158013	0.539485	DOWN
Plcxd2	1.91198	0.0158195	0.539485	UP
Adamts1	-0.562197	0.015842	0.539485	DOWN
Ube2h	-0.223011	0.0158966	0.540016	DOWN
Pds5a	-0.21263	0.0159598	0.540138	DOWN
Pdpn	0.617531	0.0159781	0.540138	UP
Wnt4	2.06708	0.0160175	0.540153	UP
Ociad1	-0.18467	0.0161285	0.541771	DOWN
Agl	-0.209857	0.0161437	0.541771	DOWN
Phka1	-0.253826	0.0163841	0.544325	DOWN
Mlx	0.40264	0.0163887	0.544325	UP
Arl2bp	0.220244	0.016474	0.544325	UP
Rhd	-0.785481	0.0165789	0.544325	DOWN
Ryr2	-0.374632	0.0166089	0.544325	DOWN
Nox4	-3.06098	0.0166181	0.544325	DOWN
Gdi1	0.303697	0.0166252	0.544325	UP
Csf3r	1.06348	0.0166253	0.544325	UP
Mpp2	-0.547472	0.016629	0.544325	DOWN
Atp6v1d	0.243457	0.0166612	0.544325	UP
Trpm7	0.286042	0.0166792	0.544325	UP
Actr5	0.73324	0.0166911	0.544325	UP
Timm10	0.430253	0.0168263	0.54571	UP
Tmem268	-0.404018	0.0168608	0.54571	DOWN
Pds5b	-0.273805	0.0168613	0.54571	DOWN
Kcnv2	-0.600794	0.016891	0.54571	DOWN
Asns	0.732579	0.0169444	0.54616	UP
Alms1	-0.57054	0.0170036	0.546799	DOWN
Bche	-0.273054	0.0171038	0.548747	DOWN
Nip7	0.475129	0.0173187	0.553729	UP
Pah	-3.30582	0.017339	0.553729	DOWN
Ino80c	0.265223	0.0174701	0.55538	UP
Dhx32	-0.223322	0.0174708	0.55538	DOWN
Chil3	3.89114	0.0175587	0.556438	UP
Rragb	0.871205	0.0175844	0.556438	UP
Slc39a13	0.312058	0.0177223	0.559525	UP
Serpinb6b	0.551038	0.0178284	0.561365	UP
Vamp7	0.393413	0.0178686	0.561365	UP
Klhl7	-0.292532	0.0179108	0.561365	DOWN
Cyb5a	0.405395	0.0179426	0.561365	UP
Cpxm1	0.648335	0.0180036	0.561667	UP
Nt5dc3	-0.224052	0.0180333	0.561667	DOWN
Bdh1	-0.453751	0.0181741	0.56317	DOWN
Napg	0.256113	0.0181831	0.56317	UP
Cngb3	-0.823756	0.0182035	0.56317	DOWN
Sh3bp5l	0.32249	0.018382	0.566197	UP
Brms1	0.350935	0.018383	0.566197	UP
Ldhb	-0.166863	0.0184366	0.566587	DOWN
Fgl2	0.394089	0.0184866	0.566869	UP
Kat6b	-0.336894	0.0185854	0.566971	DOWN
Arfgef1	-0.255678	0.0185867	0.566971	DOWN
Nfil3	-0.787519	0.0186127	0.566971	DOWN
Slc25a35	0.484667	0.0188246	0.572168	UP
Kdr	-0.297399	0.0188951	0.573056	DOWN
Fuca1	0.338918	0.0189833	0.573911	UP
Opa1	-0.219612	0.0190227	0.573911	DOWN
Helt	-1.93141	0.0190475	0.573911	DOWN
Tmem136	-0.450717	0.0191248	0.574989	DOWN
Tmem38a	-0.14083	0.019167	0.575011	DOWN
Hrasls	-0.283645	0.0193482	0.577853	DOWN
Shcbp1	-2.41368	0.0193715	0.577853	DOWN
Blmh	0.284722	0.019396	0.577853	UP
Shisa6	-1.1923	0.0194285	0.577853	DOWN
Limch1	-0.216963	0.01952	0.578614	DOWN
Pomgnt1	0.253926	0.0195376	0.578614	UP
Comt	0.318468	0.019668	0.580608	UP
Pex10	-0.397547	0.0197525	0.580608	DOWN
Gmfb	0.272765	0.0197925	0.580608	UP
Fads3	0.184692	0.0198601	0.580608	UP
Prkag3	0.959326	0.0198611	0.580608	UP
D930048N14Rik	1.27652	0.0199043	0.580608	UP
Pank4	-0.229938	0.0199214	0.580608	DOWN
Slc12a2	-0.237981	0.0199413	0.580608	DOWN
Cxcl5	3.58673	0.0199886	0.580608	UP
Mrpl45	-0.289005	0.0200682	0.580608	DOWN
Dnajc2	-0.277602	0.0200841	0.580608	DOWN
Prkcb	-1.05422	0.0201538	0.580608	DOWN
Ctcf	-0.232861	0.0201939	0.580608	DOWN
Kif16b	-0.224365	0.0202025	0.580608	DOWN
Asb15	-0.346336	0.0202333	0.580608	DOWN
Esrrg	-0.246712	0.0204449	0.585468	DOWN
Ghr	-0.22058	0.020598	0.587509	DOWN
P2ry1	-0.36138	0.020601	0.587509	DOWN
Mrgprh	-0.611309	0.0206712	0.588003	DOWN
Palm2	2.1417	0.0207466	0.588003	UP
Lcn2	1.02698	0.0207873	0.588003	UP
Tfcp2l1	1.08335	0.020788	0.588003	UP
Erp29	0.28859	0.0208969	0.589621	UP
Errfi1	-0.700764	0.0209303	0.589621	DOWN
Spry4	-0.574495	0.0209826	0.589895	DOWN
Akip1	0.495364	0.0210843	0.591556	UP
Rpp25	0.969661	0.0211899	0.59184	UP
Cobll1	-0.354006	0.0212007	0.59184	DOWN
Csde1	-0.219097	0.0212226	0.59184	DOWN
Actn2	-0.286815	0.0213074	0.593013	DOWN
Evi2a	0.539696	0.021393	0.594202	UP
Rnf208	1.96647	0.0216726	0.598552	UP
Eif5	0.263539	0.0216767	0.598552	UP
Hfe2	-0.19085	0.0216791	0.598552	DOWN
Ugdh	0.362655	0.0218362	0.601689	UP
Arhgap42	-0.349914	0.021987	0.60411	DOWN
Cacnb1	0.562426	0.0220517	0.60411	UP
Dcaf12l1	-0.60988	0.0220548	0.60411	DOWN
Klf10	0.537699	0.0221029	0.604233	UP
Rmnd1	-0.281966	0.0223135	0.607346	DOWN
Lysmd4	-0.425191	0.0223374	0.607346	DOWN
Anxa1	0.474338	0.0223482	0.607346	UP
Gpr34	0.65438	0.0223955	0.607439	UP
Rad23b	-0.168485	0.0224814	0.608578	DOWN
Npm1	0.169116	0.0225953	0.609405	UP
Clvs1	-2.78922	0.0225999	0.609405	DOWN
Mxd4	0.269283	0.0226886	0.610598	UP
Ephx1	0.408369	0.0227322	0.610598	UP
St3gal3	-0.194551	0.022852	0.612628	DOWN
Nsa2	0.218678	0.02298	0.612635	UP
Prpf4	-0.330712	0.0230182	0.612635	DOWN
Amph	-6.03091	0.0230663	0.612635	DOWN
Efcab2	-0.314373	0.0230869	0.612635	DOWN
Slpi	2.04661	0.023127	0.612635	UP
Ndufv3	-0.192164	0.0231383	0.612635	DOWN
Rab34	0.522536	0.0231852	0.612635	UP
Gstm7	-0.311251	0.0232059	0.612635	DOWN
Patl1	-0.310825	0.0232912	0.613059	DOWN
Bub1	1.64343	0.0233503	0.613059	UP
Asb2	-0.2996	0.0233563	0.613059	DOWN
Scd1	0.654235	0.0234735	0.613059	UP
Aldh6a1	-0.187759	0.0235245	0.613059	DOWN
Selenow	0.292224	0.0235287	0.613059	UP
Olfr648	1.05963	0.0235315	0.613059	UP
Rfc3	0.991567	0.0236663	0.61538	UP
Slc29a1	-0.255074	0.0237094	0.61538	DOWN
Nup50	0.303099	0.0237553	0.615418	UP
Nsun2	0.177169	0.0238565	0.616886	UP
Stat2	0.32846	0.0240519	0.620781	UP
Sstr3	0.641236	0.0241435	0.621987	UP
Egflam	-0.613203	0.0243539	0.626243	DOWN
Tmem170b	-0.288704	0.0244462	0.626266	DOWN
Cnn3	0.232275	0.0244987	0.626266	UP
Rorc	-0.281498	0.0245267	0.626266	DOWN
Tex264	0.359454	0.0245569	0.626266	UP
Fcgr2b	0.46045	0.0245807	0.626266	UP
Fastkd1	-0.298824	0.024691	0.62792	DOWN
Ppp1ca	0.143442	0.0247749	0.628902	UP
Gsk3b	-0.292037	0.0248485	0.62957	DOWN
Psph	0.562612	0.0249884	0.62957	UP
Slf1	-0.325142	0.0249905	0.62957	DOWN
Dok7	0.393482	0.0250152	0.62957	UP
Kcnq1	0.237354	0.0250284	0.62957	UP
Ank	-0.219689	0.025077	0.629651	DOWN
Homer1	-0.304327	0.025229	0.632321	DOWN
Coq10a	-0.202303	0.0253785	0.632742	DOWN
Pgm1	-0.187034	0.0254275	0.632742	DOWN
Trf	0.47705	0.025438	0.632742	UP
Kcnk3	-0.256183	0.0254943	0.632742	DOWN
Rps27l	0.670121	0.0255188	0.632742	UP
Tmcc1	-0.228573	0.0255197	0.632742	DOWN
Pccb	-0.224698	0.0257548	0.637432	DOWN
Exoc5	0.25675	0.02594	0.640498	UP
Armc2	-0.39416	0.0259711	0.640498	DOWN
Fmo5	-0.243581	0.0260694	0.641385	DOWN
Mpped2	-0.415921	0.0260996	0.641385	DOWN
Tecrl	-0.459347	0.0263777	0.645636	DOWN
Sos2	-0.27398	0.0264629	0.645636	DOWN
2610507B11Rik	-0.18738	0.0264634	0.645636	DOWN
S100a4	0.702956	0.0264703	0.645636	UP
Zbp1	1.03287	0.0265056	0.645636	UP
Neil1	0.525842	0.0266212	0.647315	UP
Zfyve9	-0.231366	0.0266914	0.647887	DOWN
Ubc	-0.311301	0.0269365	0.652692	DOWN
Wif1	-1.02181	0.0270319	0.652851	DOWN
Ehbp1	0.243885	0.0270373	0.652851	UP
Usp13	-0.209334	0.0271352	0.653055	DOWN
Ncoa2	-0.192953	0.0271437	0.653055	DOWN
Amy1	-0.889866	0.0271988	0.653055	DOWN
Wwc2	0.20681	0.0272379	0.653055	UP
Kcnj11	-0.217134	0.0272813	0.653055	DOWN
Creb3	0.398309	0.0273706	0.654064	UP
Atp6ap1	0.124792	0.0275124	0.65632	UP
Slc10a3	0.524971	0.0275686	0.65653	UP
Etl4	-0.335996	0.0276342	0.656964	DOWN
Jarid2	-0.320192	0.0278427	0.658225	DOWN
Slc38a6	0.31104	0.0278994	0.658225	UP
Fbxl22	-0.350162	0.0279	0.658225	DOWN
Ccr5	0.52387	0.027918	0.658225	UP
Nppa	1.16943	0.0279247	0.658225	UP
Inip	0.360992	0.0281921	0.663401	UP
Slc7a5	0.408281	0.0283525	0.666043	UP
Tmem37	0.849962	0.0284307	0.666751	UP
Anapc1	-0.227965	0.0286011	0.667977	DOWN
Dffa	0.219399	0.028669	0.667977	UP
Psd3	-0.264714	0.0286795	0.667977	DOWN
Psat1	0.848684	0.0287264	0.667977	UP
Tmem151a	1.0972	0.0287347	0.667977	UP
Mpnd	0.214723	0.0289408	0.667977	UP
2310022B05Rik	0.24277	0.0289441	0.667977	UP
Mto1	-0.251042	0.0290115	0.667977	DOWN
Atp11a	0.262697	0.0290205	0.667977	UP
Gm20547	-4.74626	0.029023	0.667977	DOWN
Socs1	1.77699	0.0290939	0.667977	UP
Zmat1	-0.363597	0.0291052	0.667977	DOWN
Aga	0.31867	0.0291095	0.667977	UP
Eppk1	1.08503	0.0291851	0.668542	UP
Serf2	0.232533	0.0292525	0.668542	UP
Exoc4	0.196577	0.029308	0.668542	UP
Lad1	1.25248	0.0293428	0.668542	UP
Ulbp1	0.694706	0.0293764	0.668542	UP
Dbh	-0.810049	0.0294235	0.668542	DOWN
Scamp5	0.308167	0.0295145	0.668776	UP
Grik2	1.58301	0.0295797	0.668776	UP
Map2k1	0.212632	0.0296116	0.668776	UP
Zfp383	-0.739444	0.0296728	0.668776	DOWN
Gck	0.4901	0.029703	0.668776	UP
Gpd1l	-0.163407	0.0297667	0.668776	DOWN
Rtn2	-0.252058	0.0297716	0.668776	DOWN
Zyg11b	-0.178232	0.0299188	0.670995	DOWN
Diras2	-1.66944	0.0300337	0.672484	DOWN
Dhx29	-0.234009	0.0301466	0.673921	DOWN
Ralgps2	0.398369	0.030249	0.67428	UP
Thsd4	0.53498	0.0302599	0.67428	UP
Sgk1	-0.482177	0.0305077	0.678711	DOWN
Pqlc1	-0.211082	0.0306015	0.679706	DOWN
Vmn2r99	0.759359	0.0308008	0.681084	UP
Irs2	-0.719724	0.0308019	0.681084	DOWN
Abcc2	2.88617	0.0308431	0.681084	UP
Ank2	-0.249128	0.0308601	0.681084	DOWN
Eral1	-0.432824	0.0309102	0.681106	DOWN
Cacna1c	-0.308521	0.0310144	0.681716	DOWN
Klra9	-1.43243	0.0310363	0.681716	DOWN
Zfp367	0.321118	0.0311018	0.682074	UP
Fam234a	-0.182945	0.031192	0.682973	DOWN
Shc1	0.209319	0.0313818	0.68572	UP
Pde7a	-0.434919	0.0314165	0.68572	DOWN
Meis2	-0.268849	0.031533	0.68707	DOWN
Smndc1	-0.26485	0.0318153	0.68707	DOWN
Yipf1	0.367727	0.0318466	0.68707	UP
Padi4	1.19169	0.0319247	0.68707	UP
Dync1i2	0.155357	0.0320068	0.68707	UP
Ptchd3	2.79463	0.0320224	0.68707	UP
Net1	0.375996	0.0320693	0.68707	UP
Mrps21	-0.18909	0.0320746	0.68707	DOWN
Slc15a2	1.33077	0.0320846	0.68707	UP
Ctdnep1	-0.222093	0.0321308	0.68707	DOWN
Rfx5	2.41483	0.0322042	0.68707	UP
Eif1a	0.326516	0.0322229	0.68707	UP
Ang	0.552448	0.0322421	0.68707	UP
Scin	0.627145	0.0323526	0.68707	UP
Rpl13a	0.504289	0.0323716	0.68707	UP
Crat	-0.208156	0.0323963	0.68707	DOWN
Ppcdc	-0.545062	0.0324019	0.68707	DOWN
Atp6v0d1	0.195338	0.0324195	0.68707	UP
Ctgf	0.548212	0.0324202	0.68707	UP
Mettl11b	-1.63678	0.0325431	0.687241	DOWN
Dusp1	-0.505428	0.0326598	0.687241	DOWN
Mstn	-1.39628	0.0327557	0.687241	DOWN
Stam	-0.551899	0.0328506	0.687241	DOWN
Gm3252	-2.66764	0.032857	0.687241	DOWN
Mybl2	1.72654	0.0328593	0.687241	UP
Auts2	-0.625638	0.032881	0.687241	DOWN
Khdrbs3	-0.214644	0.0329159	0.687241	DOWN
Retreg2	0.260408	0.032918	0.687241	UP
Zim1	-0.684129	0.0329241	0.687241	DOWN
Fzd4	-0.215964	0.0330318	0.687263	DOWN
Nrbp2	0.485234	0.0330785	0.687263	UP
Akr1a1	0.21464	0.0330888	0.687263	UP
Fndc9	-2.31262	0.0331661	0.687263	DOWN
Traf7	0.720538	0.0331731	0.687263	UP
Dynlt1f	0.537	0.0335984	0.695035	UP
Rsrc1	0.307339	0.0336866	0.695821	UP
Lgi2	0.673247	0.0337457	0.696005	UP
Vmac	0.442475	0.0338021	0.696133	UP
Crb1	-2.0757	0.0338706	0.696509	DOWN
Tstd3	-0.307076	0.0342446	0.703155	DOWN
Klhl40	0.405196	0.0343929	0.704417	UP
Ube2ql1	-0.427963	0.0344077	0.704417	DOWN
C2	1.0414	0.0344709	0.704671	UP
Zfp410	0.715532	0.034594	0.706146	UP
Bmp1	0.579384	0.0347688	0.708669	UP
Jun	-0.526249	0.0350346	0.71304	DOWN
Sema4d	0.267391	0.0351135	0.713563	UP
Atp6v0e	0.331307	0.0351633	0.713563	UP
Wdr18	-0.27278	0.0352952	0.715191	DOWN
Tuba8	-0.349746	0.0353869	0.715839	DOWN
Uxt	-1.51762	0.035443	0.715839	DOWN
Grk2	-0.202269	0.0354979	0.715839	DOWN
Peli2	-0.358191	0.0355337	0.715839	DOWN
Ccr1	0.963952	0.0358056	0.717978	UP
Cry1	-0.630332	0.0358502	0.717978	DOWN
Mapre3	0.262735	0.035907	0.717978	UP
Eif4g2	-0.149643	0.0360068	0.717978	DOWN
Pcca	-0.150658	0.0360204	0.717978	DOWN
Acot7	-0.235586	0.0360252	0.717978	DOWN
Limk2	0.300989	0.0360331	0.717978	UP
Tm6sf1	0.55315	0.0361394	0.717978	UP
Gsg1l	-0.338589	0.03623	0.717978	DOWN
Batf2	-1.37875	0.0363291	0.717978	DOWN
Cmtm3	0.325456	0.0363651	0.717978	UP
Ttc14	0.477951	0.0364142	0.717978	UP
Fbp2	-0.420964	0.0364187	0.717978	DOWN
Stmn1	0.307974	0.0364525	0.717978	UP
Fkbp11	0.983114	0.0366641	0.717978	UP
Psma3	0.624807	0.0367491	0.717978	UP
Myl12a	0.202744	0.0367553	0.717978	UP
Cds1	-0.572245	0.0367824	0.717978	DOWN
Slc31a1	-0.202356	0.0368105	0.717978	DOWN
Ubr3	-0.186024	0.0368195	0.717978	DOWN
Rbbp8	0.604231	0.0368432	0.717978	UP
Hmgxb4	2.78452	0.0369261	0.717978	UP
Cdc25b	0.53721	0.0369262	0.717978	UP
Proca1	1.38178	0.0369486	0.717978	UP
Ifngr2	-0.225747	0.0369804	0.717978	DOWN
Akap1	-0.203588	0.0371014	0.717978	DOWN
Tnnt1	-0.447084	0.0371317	0.717978	DOWN
Hectd4	-0.348954	0.0371329	0.717978	DOWN
Golga4	-0.201444	0.0371421	0.717978	DOWN
Tent5b	1.16502	0.0374002	0.721	UP
Hes6	0.506805	0.0375385	0.721	UP
8030462N17Rik	-0.223513	0.0375747	0.721	DOWN
Rnf214	-0.414551	0.0375759	0.721	DOWN
Snap91	0.358504	0.037591	0.721	UP
Hvcn1	1.16213	0.037641	0.721	UP
Eif4a1	0.245071	0.0377147	0.721	UP
Oxct1	-0.19216	0.037859	0.721	DOWN
Cwf19l1	-0.507629	0.037883	0.721	DOWN
Clec2d	0.478143	0.0378936	0.721	UP
Cdk16	-0.138414	0.038	0.721	DOWN
Acss1	-0.197406	0.0380086	0.721	DOWN
Cryzl2	0.359492	0.0380431	0.721	UP
Lysmd1	0.414654	0.0381068	0.721	UP
Fsd2	-0.189334	0.0381879	0.721	DOWN
Mmab	-0.223581	0.038249	0.721	DOWN
Fubp1	-0.251318	0.0382503	0.721	DOWN
Armh4	-0.324742	0.0382744	0.721	DOWN
Apold1	-0.958375	0.0382869	0.721	DOWN
Glrp1	2.21622	0.0384022	0.722191	UP
Mid1	-0.747623	0.03851	0.723145	DOWN
Lpar3	1.16278	0.038563	0.723145	UP
Dzip1l	0.644389	0.0386095	0.723145	UP
Elf4	0.4158	0.038676	0.723414	UP
Tnfrsf12a	0.560997	0.0388701	0.724023	UP
Stox2	-0.321869	0.0389164	0.724023	DOWN
Atxn2	-0.360353	0.0389453	0.724023	DOWN
Gm20604	0.40854	0.0389658	0.724023	UP
Adcyap1r1	-0.421717	0.0390323	0.724023	DOWN
Arsg	0.7459	0.0391522	0.724023	UP
Ctu2	1.07828	0.0392219	0.724023	UP
Mast2	-0.320641	0.039269	0.724023	DOWN
Abca12	-0.610803	0.0392724	0.724023	DOWN
Nav3	-0.52945	0.0393063	0.724023	DOWN
Syn2	1.06142	0.0393155	0.724023	UP
Hp	1.69784	0.039355	0.724023	UP
Cdc123	0.314448	0.0394362	0.724023	UP
Ackr3	-0.343052	0.039473	0.724023	DOWN
Ankrd33b	-0.317995	0.0394922	0.724023	DOWN
4930453N24Rik	-0.271508	0.0395546	0.72421	DOWN
Slc25a42	-0.316044	0.0399364	0.730236	DOWN
Apbb1	-0.253722	0.0400635	0.731594	DOWN
Tspan8	1.77835	0.0403283	0.732567	UP
Sdad1	0.267512	0.0403401	0.732567	UP
Dtnb	-1.01219	0.0404026	0.732567	DOWN
A230050P20Rik	-1.59015	0.0404047	0.732567	DOWN
C1qtnf6	0.552322	0.0405762	0.732567	UP
Luc7l2	-0.265181	0.0406806	0.732567	DOWN
Rasgrp3	-0.226457	0.0406956	0.732567	DOWN
Adipor2	-0.176659	0.0407222	0.732567	DOWN
Pck1	2.11172	0.0407691	0.732567	UP
Ttc39b	-0.276234	0.0407843	0.732567	DOWN
Dnajc9	0.440283	0.0408567	0.732567	UP
Ppm1e	0.287861	0.0408668	0.732567	UP
Myl1	-0.40813	0.0409036	0.732567	DOWN
Golt1b	0.32631	0.040987	0.732567	UP
Ppp6r2	-0.317925	0.0409934	0.732567	DOWN
Tmcc3	-0.22456	0.041024	0.732567	DOWN
Myot	-0.458669	0.0410589	0.732567	DOWN
Inppl1	-0.192103	0.0411532	0.732567	DOWN
Cubn	-0.781641	0.0411647	0.732567	DOWN
Rasgef1b	-0.520388	0.0411739	0.732567	DOWN
Mtus2	0.262033	0.041406	0.735753	UP
Glg1	-0.2207	0.04154	0.737189	DOWN
Klf2	-0.557511	0.04178	0.739388	DOWN
Atp8a1	-0.222941	0.0418198	0.739388	DOWN
Ap1s2	0.223684	0.0418841	0.739388	UP
Knop1	0.228905	0.0419551	0.739388	UP
Arpc5	0.299246	0.0419705	0.739388	UP
Cfap157	1.74743	0.0420202	0.739388	UP
Ppip5k1	-0.21807	0.0420373	0.739388	DOWN
Adcy8	-1.15834	0.0422206	0.741343	DOWN
Guk1	0.380216	0.0422555	0.741343	UP
Coq9	-0.189629	0.0423155	0.741457	DOWN
Rnase4	0.238541	0.0423848	0.741734	UP
Sbno2	0.354829	0.0424523	0.741978	UP
Osbpl1a	-0.24007	0.0425431	0.742629	DOWN
Nbn	-0.232879	0.0426032	0.742743	DOWN
Tmem141	0.856384	0.0427391	0.744176	UP
Msl1	-0.17583	0.0428613	0.745368	DOWN
Gm13769	-1.67129	0.0430214	0.746585	DOWN
Golph3	-0.218564	0.043077	0.746585	DOWN
Msx2	1.32083	0.0432357	0.746585	UP
Nudt5	0.314866	0.0433091	0.746585	UP
Tmem135	-0.195616	0.0433233	0.746585	DOWN
Acad11	-0.16946	0.0433556	0.746585	DOWN
Cnih1	-0.185448	0.0434001	0.746585	DOWN
Cnp	0.379173	0.0434045	0.746585	UP
Camk2g	-0.201848	0.0434161	0.746585	DOWN
Gm7694	-0.415894	0.0435048	0.747183	DOWN
Fars2	-0.222018	0.0435897	0.747715	DOWN
Slc35b3	0.758489	0.0437768	0.747751	UP
Cutc	-0.409065	0.0437824	0.747751	DOWN
Pcdhb9	1.36992	0.04379	0.747751	UP
Jmjd6	-0.401383	0.0438077	0.747751	DOWN
Fam91a1	0.245084	0.0440606	0.750647	UP
Snx14	0.298677	0.0441207	0.750647	UP
Birc6	-0.328566	0.0441398	0.750647	DOWN
Hook1	-0.321726	0.0442994	0.752438	DOWN
Adra1b	-0.292351	0.044499	0.754903	DOWN
Wwc1	1.46021	0.0445899	0.755106	UP
Kcnd3	-0.281717	0.0446199	0.755106	DOWN
Tmbim1	0.174115	0.0446952	0.755457	UP
Ascc3	-0.336184	0.0449733	0.755807	DOWN
Ncoa3	-0.220183	0.0449831	0.755807	DOWN
Ap5z1	0.533988	0.0452509	0.755807	UP
Ncapd3	-0.302865	0.0452692	0.755807	DOWN
Fhl1	0.192404	0.0453645	0.755807	UP
Kcmf1	-0.13743	0.0454685	0.755807	DOWN
Hif1an	-0.137394	0.0454772	0.755807	DOWN
Fgfr1op2	-0.142745	0.0454807	0.755807	DOWN
Tmc6	0.485494	0.0455145	0.755807	UP
Esrrb	-0.267741	0.0455471	0.755807	DOWN
Helz2	-0.271682	0.0456054	0.755807	DOWN
Epas1	-0.271728	0.0457156	0.755807	DOWN
Zfp763	0.512744	0.0457175	0.755807	UP
Gcfc2	1.41268	0.0457341	0.755807	UP
Rgs7	-0.797722	0.0457799	0.755807	DOWN
Agpat3	-0.188403	0.0458055	0.755807	DOWN
Ryk	-0.179023	0.0458394	0.755807	DOWN
Marco	2.92499	0.045903	0.755807	UP
Adgrl2	-0.272442	0.0459094	0.755807	DOWN
Dpysl3	0.317027	0.0459442	0.755807	UP
Wdr5	-0.22813	0.0459902	0.755807	DOWN
Tnni3	-0.21451	0.0460127	0.755807	DOWN
Tjap1	0.268839	0.0460214	0.755807	UP
Adi1	-0.25589	0.0460246	0.755807	DOWN
Bin3	0.415787	0.0461528	0.757016	UP
Lrrc4b	-0.711254	0.0463622	0.757025	DOWN
Il13ra1	0.215439	0.0463738	0.757025	UP
Lipa	0.251781	0.0464288	0.757025	UP
Pdzd9	1.31164	0.0466097	0.757025	UP
Tnrc6c	-0.268392	0.0466855	0.757025	DOWN
Nrp2	-0.274355	0.0467413	0.757025	DOWN
Pak4	-0.379231	0.0467425	0.757025	DOWN
Anxa2	0.204864	0.0467628	0.757025	UP
Hist1h1c	0.24407	0.0468236	0.757025	UP
Clec4a2	0.858066	0.0468663	0.757025	UP
Myh7	0.714867	0.0468974	0.757025	UP
Masp1	0.306129	0.0469307	0.757025	UP
Ngly1	0.217109	0.0469686	0.757025	UP
Dcakd	-0.443051	0.0470248	0.757025	DOWN
Fat2	-2.33706	0.047028	0.757025	DOWN
Igsf1	0.338157	0.0470385	0.757025	UP
Dnaja4	0.25107	0.0471045	0.757025	UP
Herc3	-0.256077	0.0471635	0.757025	DOWN
S1pr3	-0.235375	0.0472391	0.757025	DOWN
Lamtor4	0.492771	0.0472458	0.757025	UP
Ckap5	-0.23261	0.0473829	0.757272	DOWN
Esyt2	-0.39191	0.047445	0.757272	DOWN
Snx7	0.385683	0.0475225	0.757272	UP
Sik1	-0.681444	0.0475294	0.757272	DOWN
Sh3bp4	-0.303136	0.0475762	0.757272	DOWN
Steap3	-0.297392	0.0476099	0.757272	DOWN
Pik3cb	-0.973287	0.0476437	0.757272	DOWN
Kif21a	-0.239984	0.0479457	0.7612	DOWN
Tsn	0.35248	0.0482194	0.764669	UP
Syt7	-0.234296	0.0483132	0.76528	DOWN
Alg5	0.326323	0.0485525	0.768194	UP
Ube2o	-0.339219	0.0487395	0.769466	DOWN
St3gal4	-0.297721	0.0488375	0.769466	DOWN
Ssh3	0.463922	0.0488442	0.769466	UP
Dusp8	-0.403642	0.048855	0.769466	DOWN
Zfp945	0.62325	0.0489872	0.770673	UP
Ogdh	-0.278722	0.0493098	0.774302	DOWN
Grhpr	0.242613	0.0493296	0.774302	UP
Aco2	-0.129474	0.0494358	0.774663	DOWN
Zfp407	-0.306105	0.0494644	0.774663	DOWN
Olfr351	2.89037	0.0495593	0.775273	UP
Pappa	0.860021	0.0496822	0.775658	UP
Fzd3	0.514407	0.049738	0.775658	UP
Tmem107	1.02916	0.0498484	0.775658	UP
Gid4	-0.159397	0.0499889	0.775658	DOWN
Magi2	-0.418361	0.0500152	0.775658	DOWN
Trps1	-0.368009	0.0500429	0.775658	DOWN
Trib1	-0.395476	0.0500533	0.775658	DOWN
Scml2	1.22662	0.0500869	0.775658	UP
Mrps27	-0.203188	0.0500999	0.775658	DOWN
Myo6	-0.290862	0.0501436	0.775658	DOWN
Ppa1	0.244514	0.0503658	0.778228	UP
Sec22a	-0.38859	0.0505493	0.780193	DOWN
Car3	1.78263	0.0506929	0.78154	UP
Renbp	0.607903	0.0509067	0.782914	UP
Zfp992	0.498856	0.0510039	0.782914	UP
Trak2	-0.156767	0.0510603	0.782914	DOWN
Prr5l	0.826301	0.051066	0.782914	UP
Tprkb	0.473032	0.0511638	0.782914	UP
Pbdc1	0.443131	0.0511714	0.782914	UP
Arap3	-0.193983	0.0511775	0.782914	DOWN
Rsc1a1	-1.50109	0.0513283	0.784356	DOWN
Tnfsf18	2.44131	0.0513955	0.784518	UP
Dolk	-0.287674	0.0516128	0.786968	DOWN
Ngdn	0.290844	0.0517522	0.78787	UP
Slc22a3	-0.487743	0.0518322	0.78787	DOWN
Ilf3	-0.211517	0.0519377	0.78787	DOWN
Gm35339	-1.02099	0.0519714	0.78787	DOWN
Nppb	0.734835	0.0520491	0.78787	UP
Ube2cbp	1.09762	0.0520894	0.78787	UP
Lix1	-0.538029	0.0520977	0.78787	DOWN
Efr3a	-0.143168	0.0521268	0.78787	DOWN
Dedd2	0.66103	0.0522753	0.788547	UP
AI413582	0.996179	0.0522853	0.788547	UP
Lrtm1	-0.342911	0.0523431	0.788561	DOWN
Il17ra	-1.21577	0.0524531	0.789283	DOWN
Gprc5b	0.263385	0.052505	0.789283	UP
Eif3e	0.239713	0.0528722	0.793942	UP
Cyp4b1	-0.283465	0.0529324	0.793986	DOWN
Adipoq	1.83492	0.0530601	0.795004	UP
Ormdl3	0.216622	0.0531984	0.795004	UP
Mrpl42	-0.183654	0.0532394	0.795004	DOWN
Otud1	-0.634544	0.0532473	0.795004	DOWN
Wnk2	-0.452662	0.0532871	0.795004	DOWN
Phax	0.267158	0.0535513	0.796947	UP
Nacc2	-0.232132	0.0535571	0.796947	DOWN
Il4ra	0.826318	0.0535964	0.796947	UP
Rnf34	0.215098	0.0536473	0.796947	UP
Tmem87b	-0.228319	0.0537389	0.797452	DOWN
Sbk1	-0.267991	0.0539853	0.800253	DOWN
S100a1	0.158736	0.0541242	0.801455	UP
Camk2a	-0.252148	0.0542834	0.802604	DOWN
Trappc8	-0.170267	0.0544139	0.802604	DOWN
Dlat	-0.130633	0.054429	0.802604	DOWN
Tsc1	-0.200101	0.0544349	0.802604	DOWN
Ccdc114	1.09486	0.0544914	0.802604	UP
Stk16	-0.697792	0.054567	0.802865	DOWN
Trim21	0.449635	0.054837	0.805982	UP
Gpx1	0.293213	0.0549323	0.806338	UP
Snx19	-0.168739	0.0549776	0.806338	DOWN
Msi2	-0.189283	0.0550431	0.806445	DOWN
Emc1	0.274025	0.0553048	0.808884	UP
Plekhb2	-0.128175	0.0553263	0.808884	DOWN
Eif4ebp2	-0.145553	0.0555832	0.810688	DOWN
Aldh1a3	0.771777	0.0556422	0.810688	UP
Tmed3	0.261305	0.0556567	0.810688	UP
Ggcx	-0.331596	0.0557348	0.810688	DOWN
Acot3	-1.00673	0.0557421	0.810688	DOWN
Mkrn2	-0.188331	0.0559639	0.811211	DOWN
1700021F05Rik	-0.175402	0.055968	0.811211	DOWN
Elmsan1	-0.229484	0.0560307	0.811211	DOWN
Ttll7	0.306688	0.0560454	0.811211	UP
Sorbs2	0.275798	0.0560766	0.811211	UP
Ptpn1	0.346714	0.0561292	0.811211	UP
Sulf2	0.2877	0.0563058	0.811453	UP
Klf4	-0.42613	0.0563534	0.811453	DOWN
Top1	-0.258542	0.056356	0.811453	DOWN
Nt5e	0.508058	0.0564021	0.811453	UP
Carns1	0.323799	0.0564387	0.811453	UP
Tspan5	1.17556	0.056682	0.813975	UP
Slc25a29	-0.628967	0.0568062	0.813975	DOWN
Lama5	-0.411777	0.0568589	0.813975	DOWN
Sh3rf1	-0.394506	0.0569012	0.813975	DOWN
Hbs1l	-0.142858	0.0569078	0.813975	DOWN
Fam19a5	-0.386404	0.057157	0.814693	DOWN
Ints6	-0.304776	0.0571629	0.814693	DOWN
Smco1	-0.394556	0.0571983	0.814693	DOWN
Fras1	1.17436	0.0572777	0.814693	UP
Gtf2e2	0.348678	0.0573314	0.814693	UP
Slc25a27	0.592135	0.0573968	0.814693	UP
Coq8a	-0.153831	0.0574237	0.814693	DOWN
Mrs2	-0.154478	0.0574282	0.814693	DOWN
Hif1a	0.221879	0.0576158	0.8157	UP
Klhl32	-0.795835	0.0576169	0.8157	DOWN
Kif13a	-0.169471	0.0578135	0.817085	DOWN
Anxa5	0.183381	0.0578453	0.817085	UP
Tnpo2	0.227309	0.057954	0.817085	UP
Ifi30	0.541453	0.0579544	0.817085	UP
Mettl13	0.565001	0.0580095	0.817085	UP
Dctn4	-0.171102	0.0581827	0.818155	DOWN
1500009L16Rik	0.586308	0.0582035	0.818155	UP
Nutf2	-0.778747	0.0583217	0.818985	DOWN
Ddah2	0.447767	0.0587483	0.820414	UP
Triap1	0.491367	0.0588281	0.820414	UP
Wdr33	-0.162227	0.0588623	0.820414	DOWN
Cd55	0.294916	0.0589165	0.820414	UP
Fbxo44	-0.489827	0.0589167	0.820414	DOWN
Prelid2	0.525525	0.0589359	0.820414	UP
Capn3	-0.841996	0.0589861	0.820414	DOWN
Edn3	0.814921	0.0590553	0.820414	UP
Ptrh1	1.09963	0.0590834	0.820414	UP
Dynlrb1	0.18127	0.0591756	0.820414	UP
Tmem62	0.426705	0.0592521	0.820414	UP
Lrrk1	-0.298393	0.0593011	0.820414	DOWN
Olfr1120	-1.17348	0.0593426	0.820414	DOWN
Usp43	-0.832588	0.0593637	0.820414	DOWN
Il1rl1	0.654907	0.059364	0.820414	UP
Isca1	-0.144487	0.0593705	0.820414	DOWN
Dnah8	1.00568	0.0595092	0.821512	UP
Fkbpl	0.489508	0.0596471	0.822368	UP
Mlec	0.142971	0.0596899	0.822368	UP
Ipmk	-0.271744	0.0598008	0.822936	DOWN
Ddhd1	0.812757	0.0598499	0.822936	UP
Mmp19	0.583529	0.0600081	0.823267	UP
Vps13c	-0.236073	0.06003	0.823267	DOWN
Trim30d	0.507549	0.0600893	0.823267	UP
Nt5c1a	-0.389775	0.0603148	0.823267	DOWN
Zfp993	0.941146	0.0604188	0.823267	UP
Diaph2	-0.266399	0.0605404	0.823267	DOWN
Dach1	-0.368081	0.0605621	0.823267	DOWN
Tmem81	0.891914	0.0606004	0.823267	UP
Mterf4	0.357855	0.0606274	0.823267	UP
Ankra2	0.311886	0.0606361	0.823267	UP
Sun1	-0.141736	0.0606787	0.823267	DOWN
Camsap1	-0.352222	0.060709	0.823267	DOWN
Rab24	0.365223	0.0607859	0.823267	UP
Fahd1	0.231017	0.0607898	0.823267	UP
Mtdh	-0.152221	0.0608156	0.823267	DOWN
Slc9a8	-0.271999	0.0608243	0.823267	DOWN
Lrrfip1	0.184569	0.0609558	0.824191	UP
Ppp1r3b	-0.279735	0.0610115	0.824191	DOWN
Ak6	0.250469	0.0611293	0.824978	UP
Timmdc1	-0.194876	0.0611892	0.824983	DOWN
Plekhg6	-1.48128	0.0612568	0.825091	DOWN
Trappc2	0.29954	0.0614573	0.826016	UP
Mid2	0.186259	0.0615081	0.826016	UP
Mgat2	0.238368	0.0615466	0.826016	UP
Usp47	-0.148407	0.0615638	0.826016	DOWN
R3hdm4	-0.201366	0.0617113	0.827194	DOWN
Mtm1	-0.265875	0.0617723	0.827212	DOWN
Gyg	0.162661	0.0619411	0.827594	UP
Amigo1	-0.23323	0.0620401	0.827594	DOWN
Foxn3	-0.199015	0.0620751	0.827594	DOWN
Sec22c	-0.267931	0.0620902	0.827594	DOWN
Vamp2	-0.203442	0.0620994	0.827594	DOWN
Dph1	0.453019	0.0622677	0.82904	UP
Aaed1	-0.154536	0.0623975	0.82997	DOWN
Rtl3	0.960017	0.0626089	0.831984	UP
Zfp516	-0.254999	0.0626963	0.832347	DOWN
Trabd2b	-0.212963	0.0628895	0.832409	DOWN
Clu	0.285834	0.0630369	0.832409	UP
Eif2a	0.411035	0.063067	0.832409	UP
Ep300	-0.263245	0.0630861	0.832409	DOWN
Apba2	-1.25323	0.0631977	0.832409	DOWN
Rprd1a	-0.202613	0.0632526	0.832409	DOWN
Mfsd4b3	-0.473086	0.0635391	0.832409	DOWN
Zc3h12c	-0.283401	0.0635808	0.832409	DOWN
Commd9	0.478862	0.0635842	0.832409	UP
Olfr147	2.23972	0.0635936	0.832409	UP
Atp2c1	-0.247136	0.0636673	0.832409	DOWN
Pex1	-0.277462	0.0637015	0.832409	DOWN
Nrip3	1.59838	0.0637357	0.832409	UP
Rims4	-0.654554	0.0637587	0.832409	DOWN
Rrs1	0.320993	0.0637908	0.832409	UP
Pank1	-0.252685	0.0638602	0.832409	DOWN
Fam110b	-0.421006	0.0639537	0.832409	DOWN
Recql5	-0.724613	0.0639939	0.832409	DOWN
Fgf12	1.53403	0.0640048	0.832409	UP
Cdkl1	0.450532	0.0640313	0.832409	UP
Selenos	0.355907	0.0640839	0.832409	UP
Cnga3	-0.500328	0.0641519	0.832409	DOWN
Foxj2	-0.267716	0.0642071	0.832409	DOWN
B3galt2	0.483605	0.0642148	0.832409	UP
Ttc5	0.342589	0.064273	0.832409	UP
Lbhd1	0.850938	0.0642902	0.832409	UP
Pcdhga10	0.525906	0.064379	0.832409	UP
Rreb1	-0.299077	0.0644351	0.832409	DOWN
Slc11a2	-0.210732	0.0644484	0.832409	DOWN
Tmem204	-0.16757	0.0645259	0.832409	DOWN
Kpna6	-0.139552	0.0645627	0.832409	DOWN
Nr4a1	-0.981058	0.0646298	0.832456	DOWN
Gabarapl2	0.356621	0.0646903	0.832456	UP
Dbndd2	0.481923	0.0648835	0.832456	UP
Nek3	0.594783	0.0649302	0.832456	UP
Myrfl	-0.895742	0.0649467	0.832456	DOWN
Tmem97	0.534288	0.0650017	0.832456	UP
Nthl1	1.45643	0.065025	0.832456	UP
Ikzf5	-0.239179	0.0650469	0.832456	DOWN
Slc38a3	-0.239826	0.0651092	0.832485	DOWN
Atpaf1	-0.271787	0.0652363	0.833341	DOWN
Tmx3	0.218455	0.0653289	0.833756	UP
Ncf1	0.55288	0.0654313	0.834294	UP
Uevld	-0.310524	0.0656605	0.835476	DOWN
Mrps23	0.195649	0.0656814	0.835476	UP
Polr1e	0.365837	0.0657486	0.835476	UP
Slc25a25	-0.442896	0.0657651	0.835476	DOWN
Fam184a	1.73022	0.0658717	0.836064	UP
Cited4	-0.58081	0.0660025	0.836353	DOWN
Med31	0.497165	0.0660151	0.836353	UP
Pcid2	-0.260463	0.0665097	0.841849	DOWN
Bmi1	-0.163947	0.0665905	0.842103	DOWN
Irak4	0.532047	0.066712	0.84287	UP
Ttl	-0.184622	0.0672442	0.846247	DOWN
Trp53inp2	-0.160387	0.0673383	0.846247	DOWN
Polr3gl	-0.262518	0.0673984	0.846247	DOWN
Syne3	0.387527	0.0674118	0.846247	UP
Adam12	0.922809	0.0674421	0.846247	UP
Tent2	0.276428	0.0674618	0.846247	UP
Aldh1a2	0.610884	0.0675618	0.846247	UP
Sfrp1	0.389493	0.0676096	0.846247	UP
Vps37d	1.44075	0.0676889	0.846247	UP
Pafah2	0.261052	0.0677107	0.846247	UP
Anln	0.522657	0.0678094	0.846247	UP
Senp6	-0.201894	0.0678614	0.846247	DOWN
Gpx3	0.335703	0.0678748	0.846247	UP
Hspbap1	0.755584	0.0679325	0.846247	UP
Bad	0.357557	0.0679822	0.846247	UP
Tnfrsf26	-0.794269	0.0680509	0.846247	DOWN
Txnl1	0.22478	0.0682353	0.846247	UP
Zfp609	-0.258577	0.0682562	0.846247	DOWN
Gon7	0.669968	0.0682905	0.846247	UP
Gabarap	0.136628	0.0683641	0.846247	UP
Tnfrsf22	-0.473018	0.0684272	0.846247	DOWN
Maged2	0.264486	0.0684294	0.846247	UP
Abcf2	0.154171	0.0684842	0.846247	UP
Dcbld1	-0.392017	0.0684909	0.846247	DOWN
Zc2hc1a	0.243262	0.0685626	0.846247	UP
Pibf1	0.363205	0.0685958	0.846247	UP
Plxnb2	0.234613	0.0686566	0.846247	UP
Gm826	-0.491872	0.0686889	0.846247	DOWN
Ccdc9b	0.236644	0.0688686	0.846569	UP
Alox5	-0.310169	0.0688689	0.846569	DOWN
Ypel2	-0.490754	0.0690127	0.846569	DOWN
Fstl4	0.570869	0.0690181	0.846569	UP
Btg2	-0.539572	0.0690569	0.846569	DOWN
Chd6	-0.309619	0.0690815	0.846569	DOWN
Prkca	-0.226231	0.0693116	0.848639	DOWN
Abl2	-0.182013	0.0694038	0.849018	DOWN
Tbc1d2	0.534771	0.0695633	0.850218	UP
Tmem65	-0.167503	0.0697405	0.851633	DOWN
Olfr1028	-2.00221	0.0698403	0.851636	DOWN
Mical1	0.396918	0.0699712	0.851636	UP
Timp1	0.756974	0.0700469	0.851636	UP
Akt1	-0.197969	0.0701293	0.851636	DOWN
Mfsd3	-0.534361	0.0701947	0.851636	DOWN
Hist1h1d	1.06421	0.0702347	0.851636	UP
Acvr1	-0.282528	0.0702522	0.851636	DOWN
Cma1	0.914238	0.0704384	0.851636	UP
Ccdc6	-0.264926	0.0706016	0.851636	DOWN
Fancc	0.536282	0.0706681	0.851636	UP
Kdm4c	-0.216329	0.0706695	0.851636	DOWN
Phf21b	1.26828	0.070715	0.851636	UP
4933434E20Rik	0.196095	0.0707877	0.851636	UP
Abca8a	-0.194885	0.0708141	0.851636	DOWN
Rasd1	-0.627007	0.0708659	0.851636	DOWN
Hddc3	-0.3519	0.0709431	0.851636	DOWN
Adora1	0.446689	0.0710515	0.851636	UP
Faap20	0.509994	0.0710787	0.851636	UP
Psme4	-0.163686	0.0711527	0.851636	DOWN
Dstyk	0.176659	0.0711921	0.851636	UP
Mmrn2	-0.20003	0.0712285	0.851636	DOWN
Zbtb2	-0.340847	0.0712299	0.851636	DOWN
Zfp950	0.528108	0.0712445	0.851636	UP
Sec24a	-0.280638	0.0713585	0.851636	DOWN
Tmem8b	-0.224792	0.0713713	0.851636	DOWN
Ndufb4	0.382983	0.07147	0.851636	UP
Gss	0.304561	0.0714718	0.851636	UP
Gm3646	0.668728	0.0714737	0.851636	UP
Eepd1	-0.288622	0.0715752	0.851636	DOWN
Mettl9	0.202539	0.0715841	0.851636	UP
Elmod2	0.235994	0.0717254	0.852585	UP
Slc39a8	0.902331	0.0718869	0.853772	UP
Wdr86	2.11462	0.0720256	0.854419	UP
Fgd2	-2.13672	0.0720646	0.854419	DOWN
Prrg2	0.450297	0.0721994	0.854462	UP
Stard5	0.400465	0.072253	0.854462	UP
BC003965	-0.257585	0.0722532	0.854462	DOWN
Gsta4	-0.225584	0.0723376	0.854731	DOWN
Commd5	0.406277	0.0724043	0.85479	UP
Vmn2r92	0.798453	0.0726419	0.855941	UP
Ddx18	0.251998	0.0726502	0.855941	UP
Inpp5a	-0.107985	0.072687	0.855941	DOWN
Mcur1	-0.156367	0.0728409	0.857025	DOWN
Nabp1	0.466868	0.0729441	0.857511	UP
Bzw2	-0.19205	0.0730951	0.857798	DOWN
Fli1	-0.2639	0.0731191	0.857798	DOWN
Rom1	0.261755	0.0731542	0.857798	UP
Ccdc59	0.392837	0.0734702	0.860775	UP
Mtr	-0.280209	0.0735756	0.861282	DOWN
Erbb3	-0.229617	0.0737321	0.862385	DOWN
Afap1l2	0.526666	0.0740538	0.864244	UP
Map3k4	-0.228476	0.0740672	0.864244	DOWN
Kdm1a	0.175306	0.074078	0.864244	UP
Chp1	0.109649	0.0742473	0.864266	UP
Herc4	0.221696	0.0743352	0.864266	UP
Stxbp1	0.28027	0.0744138	0.864266	UP
Brcc3	0.223357	0.0744588	0.864266	UP
Cyyr1	-0.175749	0.0744861	0.864266	DOWN
Proser2	0.477456	0.0745281	0.864266	UP
Polr2m	-0.138031	0.0745641	0.864266	DOWN
Srpk3	0.289795	0.0745788	0.864266	UP
Klhl21	-0.182344	0.0748645	0.864377	DOWN
Slc41a3	-0.371937	0.0748933	0.864377	DOWN
Smarca2	-0.245889	0.0749566	0.864377	DOWN
Rab11fip3	-0.289298	0.0750051	0.864377	DOWN
Ifit2	0.310857	0.0750103	0.864377	UP
Gcnt1	0.541539	0.0750639	0.864377	UP
Zfp788	0.357979	0.0750973	0.864377	UP
Smim4	0.494373	0.0751083	0.864377	UP
Spryd3	0.230767	0.0752585	0.864377	UP
Lgals3	0.636378	0.075264	0.864377	UP
Csrnp1	-0.406392	0.0752744	0.864377	DOWN
Mageh1	0.458185	0.0755167	0.865147	UP
Ppp3cb	-0.174959	0.0755521	0.865147	DOWN
Rab21	-0.142636	0.075583	0.865147	DOWN
Hectd1	-0.162261	0.0757124	0.865147	DOWN
Klk1b26	-1.46396	0.0757869	0.865147	DOWN
Zfp229	-0.406859	0.0758463	0.865147	DOWN
Rbm3	0.320913	0.0758518	0.865147	UP
Prr11	0.672626	0.0758792	0.865147	UP
Slc6a17	-0.460614	0.0759635	0.865147	DOWN
Amotl2	0.241646	0.0759948	0.865147	UP
Dnph1	0.947467	0.0760281	0.865147	UP
Ikbke	0.772751	0.0761681	0.865292	UP
Bnc2	-0.92474	0.076333	0.865292	DOWN
Riox2	-0.271825	0.0763348	0.865292	DOWN
Oas3	1.07472	0.0763815	0.865292	UP
Atxn7	-0.223274	0.0763912	0.865292	DOWN
Ift57	0.332235	0.0764154	0.865292	UP
Tmem163	2.40807	0.0765957	0.866015	UP
Trim45	0.432473	0.0766042	0.866015	UP
Slc35a3	0.232092	0.0767471	0.866495	UP
Gm16867	0.58844	0.0768365	0.866495	UP
Mia2	-0.199186	0.0768608	0.866495	DOWN
Mrm3	-0.264891	0.07703	0.866495	DOWN
Copb2	-0.108962	0.0770495	0.866495	DOWN
Egr3	-2.63654	0.0770756	0.866495	DOWN
Vwa7	0.262346	0.0770843	0.866495	UP
Aspm	0.908655	0.0772309	0.867439	UP
Mff	0.226809	0.0772976	0.867485	UP
Psd4	-0.676737	0.0773631	0.867518	DOWN
Phldb2	0.289883	0.0775815	0.869264	UP
Igsf23	0.959587	0.0777629	0.869325	UP
As3mt	-0.224726	0.077867	0.869325	DOWN
Chst7	0.821771	0.0779015	0.869325	UP
Taf15	-0.223441	0.0779406	0.869325	DOWN
Fam189a2	0.173109	0.0779564	0.869325	UP
Smap2	-0.265443	0.0780066	0.869325	DOWN
Atp6v1e1	0.171998	0.0781269	0.869325	UP
Pnpo	0.218256	0.0781552	0.869325	UP
Il17rc	0.496984	0.078204	0.869325	UP
Entpd6	-0.278294	0.0782142	0.869325	DOWN
Calhm5	0.387318	0.0784025	0.869801	UP
Rnf6	-0.185237	0.0784347	0.869801	DOWN
Zfp748	0.392866	0.0784726	0.869801	UP
Psme3	-0.154032	0.0785082	0.869801	DOWN
Cfap20	0.374762	0.0785893	0.869801	UP
Ctsk	0.501409	0.0788029	0.869801	UP
Cog5	-0.1658	0.0788097	0.869801	DOWN
Klhl24	-0.165801	0.0790942	0.869801	DOWN
Dnajc16	-0.165293	0.0791396	0.869801	DOWN
P2rx5	0.289564	0.079145	0.869801	UP
Gpatch2	0.346283	0.0791468	0.869801	UP
Rif1	-0.260734	0.079165	0.869801	DOWN
Cetn2	0.364261	0.0791907	0.869801	UP
Txndc16	0.204798	0.0791944	0.869801	UP
Cd28	-0.419737	0.079311	0.869801	DOWN
Smarcd2	0.245545	0.0794693	0.869801	UP
Rhou	0.415457	0.0795088	0.869801	UP
Fam174b	0.160427	0.0796195	0.869801	UP
Erp44	-0.164711	0.0796501	0.869801	DOWN
Nbea	-0.269966	0.0796641	0.869801	DOWN
Apool	-0.260121	0.0797896	0.869801	DOWN
H2-T24	-0.312855	0.0797993	0.869801	DOWN
Osbp2	-0.280421	0.0798765	0.869801	DOWN
Myo9b	0.243317	0.0798944	0.869801	UP
Atrn	-0.194796	0.0799379	0.869801	DOWN
Kcnk1	-1.34387	0.0799996	0.869801	DOWN
Epb41l1	0.220332	0.0800024	0.869801	UP
Srl	-0.144611	0.0800424	0.869801	DOWN
Tomm5	0.325155	0.0801211	0.869801	UP
Gbp7	-0.278	0.0801447	0.869801	DOWN
Gm6169	3.16435	0.0802628	0.869801	UP
Zfp963	0.584045	0.0803111	0.869801	UP
Pdcd4	0.251008	0.0803643	0.869801	UP
Sik3	-0.241752	0.0804261	0.869801	DOWN
Kif20a	0.518915	0.0804535	0.869801	UP
Rorb	-1.09898	0.0806462	0.869813	DOWN
Ccdc8	0.345586	0.0807502	0.869813	UP
Mocs3	0.742222	0.0807523	0.869813	UP
Tnrc6b	-0.196742	0.080758	0.869813	DOWN
Dgat2	-0.232954	0.080897	0.869813	DOWN
Hcn1	-0.695168	0.0809907	0.869813	DOWN
Esyt1	0.5989	0.0809957	0.869813	UP
Isca2	0.243152	0.081029	0.869813	UP
Klhl15	0.401126	0.0811215	0.869813	UP
Sap25	1.31644	0.0811896	0.869813	UP
Camk2b	-0.523528	0.0812296	0.869813	DOWN
Ogt	0.214135	0.0815663	0.869813	UP
Gm10401	-3.75245	0.0815868	0.869813	DOWN
Cd44	0.403045	0.0815871	0.869813	UP
Slc30a7	0.221717	0.081607	0.869813	UP
Ankrd12	0.232246	0.0816407	0.869813	UP
Gspt2	1.13439	0.0816585	0.869813	UP
Gm14412	0.922815	0.0816727	0.869813	UP
Mogat2	-1.51776	0.0817369	0.869813	DOWN
Kmt5a	-0.192054	0.0817476	0.869813	DOWN
Gtf2h5	0.385323	0.0819057	0.869813	UP
Rhobtb3	-0.260639	0.0819316	0.869813	DOWN
Slc22a21	1.41876	0.0819656	0.869813	UP
Olfr1505	1.62445	0.08202	0.869813	UP
Erich3	1.52205	0.0820235	0.869813	UP
Ythdf3	-0.151659	0.0821235	0.87	DOWN
Cpe	0.139541	0.0821666	0.87	UP
Pdlim5	0.139821	0.082242	0.870132	UP
Kansl1l	-0.206969	0.0823369	0.870472	DOWN
Cndp2	0.211908	0.0824453	0.870954	UP
Larp1b	-0.164464	0.082546	0.871354	DOWN
Brox	0.172449	0.0826475	0.871451	UP
3830406C13Rik	0.280691	0.0827807	0.871451	UP
Cdc42	0.137481	0.0828672	0.871451	UP
Lrrc8a	-0.348417	0.0828871	0.871451	DOWN
Ftsj1	0.286558	0.082924	0.871451	UP
Uqcrc1	-0.162888	0.0830133	0.871451	DOWN
Snx5	0.177822	0.0831769	0.871451	UP
Fam83h	0.925028	0.0831838	0.871451	UP
Lpar6	0.440362	0.0832391	0.871451	UP
Prrt2	3.53387	0.083268	0.871451	UP
Pcx	-0.194445	0.083385	0.871451	DOWN
Vwa8	-0.186993	0.0834607	0.871451	DOWN
Tfrc	-0.58069	0.083463	0.871451	DOWN
Prr36	1.63893	0.0835296	0.871451	UP
Utp3	0.197422	0.0835401	0.871451	UP
Rwdd4a	-0.253712	0.0835612	0.871451	DOWN
Plscr2	0.320381	0.0836887	0.871616	UP
Otud5	0.4128	0.0837344	0.871616	UP
Marcksl1	0.461291	0.083968	0.871616	UP
Osbpl10	0.861273	0.0839797	0.871616	UP
Asb10	-0.252683	0.084012	0.871616	DOWN
C530008M17Rik	0.92947	0.0840128	0.871616	UP
Sap130	-0.290644	0.0840787	0.871616	DOWN
Pcdh12	-0.44181	0.0840801	0.871616	DOWN
Sigirr	0.651103	0.0841552	0.871742	UP
Med19	-0.289137	0.084373	0.872907	DOWN
Esf1	-0.265845	0.0845996	0.872907	DOWN
Zfp386	0.253879	0.0846645	0.872907	UP
Adamts7	-0.441393	0.0847183	0.872907	DOWN
Plxna3	-1.10152	0.0847281	0.872907	DOWN
Abcc4	-0.40229	0.0847685	0.872907	DOWN
Fam92a	0.272358	0.084804	0.872907	UP
Zbtb12	-0.36844	0.084833	0.872907	DOWN
Csnk2a1	-0.141355	0.084855	0.872907	DOWN
Jmjd4	-0.860393	0.0849271	0.872907	DOWN
Crtc1	-0.34866	0.0849604	0.872907	DOWN
Psmd5	0.339201	0.085085	0.873423	UP
Rilpl2	0.445053	0.0851919	0.873423	UP
Lmln	-0.423642	0.0852849	0.873423	DOWN
Hdac11	-0.237806	0.0856069	0.873423	DOWN
Daam2	-0.823306	0.0856156	0.873423	DOWN
Tcf24	-0.991042	0.0857618	0.873423	DOWN
Hhex	0.595849	0.0857719	0.873423	UP
Spire1	0.27342	0.0857934	0.873423	UP
Exoc8	0.199648	0.0858235	0.873423	UP
Sord	-0.144891	0.0858629	0.873423	DOWN
Fbxo31	-0.301133	0.0859266	0.873423	DOWN
Mettl4	-0.250127	0.0860984	0.873423	DOWN
Hspa9	-0.141099	0.0861123	0.873423	DOWN
Ift22	0.344133	0.0861195	0.873423	UP
Ptk2b	0.309356	0.0861571	0.873423	UP
Cacna1h	0.440332	0.0864334	0.873423	UP
Cbwd1	0.279981	0.0865049	0.873423	UP
AA986860	0.862273	0.0867347	0.873423	UP
Cetn3	0.287838	0.0867478	0.873423	UP
Zfp786	-0.996406	0.0867529	0.873423	DOWN
Ezr	0.241882	0.0868555	0.873423	UP
Arv1	-0.787862	0.0868565	0.873423	DOWN
Mob1b	0.197219	0.0868862	0.873423	UP
Slc25a34	-0.351581	0.0869357	0.873423	DOWN
Dennd4c	-0.206793	0.0869415	0.873423	DOWN
Telo2	0.411628	0.087013	0.873423	UP
Txnip	0.317209	0.0870692	0.873423	UP
Slfn4	1.30172	0.0870977	0.873423	UP
Zfp654	-0.249791	0.0871722	0.873423	DOWN
Plekhg2	0.56674	0.0872055	0.873423	UP
Zfp606	-0.702763	0.0873014	0.873423	DOWN
Spc25	0.941218	0.0873819	0.873423	UP
Hdac6	0.234562	0.0874315	0.873423	UP
Preb	-0.160139	0.0875874	0.873423	DOWN
Rnf40	-0.19611	0.0876139	0.873423	DOWN
Prdx4	0.393609	0.0878368	0.873423	UP
Atp9a	0.196829	0.0878383	0.873423	UP
Kcnj6	1.61282	0.087859	0.873423	UP
Adamts14	0.768329	0.0879734	0.873423	UP
Zfp105	0.632445	0.0879876	0.873423	UP
Mrm2	-0.378252	0.0881696	0.873423	DOWN
Pde7b	-0.263881	0.0882059	0.873423	DOWN
Mrpl44	-0.196901	0.0882067	0.873423	DOWN
Irf2	-0.246856	0.088259	0.873423	DOWN
Optn	-0.163564	0.0882661	0.873423	DOWN
Rps9	0.258078	0.088365	0.873423	UP
Unc45b	-0.179376	0.0883725	0.873423	DOWN
Tead1	-0.239369	0.0883941	0.873423	DOWN
Zbtb18	-0.175752	0.0884103	0.873423	DOWN
Rnasel	0.475289	0.0885237	0.873423	UP
Hexa	0.151966	0.0886585	0.873423	UP
Mdm2	0.366106	0.0887651	0.873423	UP
Ranbp17	1.3601	0.0889174	0.873423	UP
Hdac1	0.193208	0.0889442	0.873423	UP
Ppp4r3a	-0.186044	0.0889969	0.873423	DOWN
Slc5a1	-1.92599	0.089016	0.873423	DOWN
Msl3	0.218565	0.0890478	0.873423	UP
Pdhx	-0.178724	0.0890895	0.873423	DOWN
Trio	-0.235541	0.0891082	0.873423	DOWN
Lysmd3	-0.209548	0.0891508	0.873423	DOWN
BC025920	-0.501012	0.089171	0.873423	DOWN
Epc2	-0.207077	0.0892223	0.873423	DOWN
Slc8b1	0.278086	0.0892277	0.873423	UP
C6	1.40537	0.0893759	0.873423	UP
Taf9b	0.233121	0.0894265	0.873423	UP
Klhl33	-0.487065	0.0894916	0.873423	DOWN
Aplf	0.686838	0.089525	0.873423	UP
Hpdl	0.779173	0.0896177	0.873423	UP
Pf4	0.445425	0.089669	0.873423	UP
Dnmt3a	-0.161552	0.0897058	0.873423	DOWN
Asrgl1	-0.16099	0.0898201	0.873423	DOWN
Angpt1	-0.275107	0.0898257	0.873423	DOWN
Bok	0.578292	0.0898464	0.873423	UP
Mpv17l2	0.290455	0.0898868	0.873423	UP
Ptprz1	0.696175	0.0899045	0.873423	UP
Tcim	-0.247941	0.090113	0.873423	DOWN
Cdv3	0.144559	0.090139	0.873423	UP
Dlg1	-0.128014	0.0903017	0.873423	DOWN
Serpinb1a	0.520153	0.0903406	0.873423	UP
Rgs19	0.443814	0.0904688	0.873423	UP
Rpl17	0.26945	0.0904912	0.873423	UP
Flt1	-0.267782	0.0905569	0.873423	DOWN
Scaf11	-0.347409	0.0905819	0.873423	DOWN
Prkag2	0.184041	0.090612	0.873423	UP
Senp2	0.51969	0.0906433	0.873423	UP
Olfr1246	-2.15107	0.0906612	0.873423	DOWN
Nhsl1	-0.27868	0.0906979	0.873423	DOWN
Kirrel3	-1.20572	0.0908069	0.873423	DOWN
Rtf1	-0.157911	0.0908302	0.873423	DOWN
Prnp	0.146062	0.0908747	0.873423	UP
Lancl1	0.202281	0.0909189	0.873423	UP
Dennd6b	0.46975	0.0909206	0.873423	UP
Fbxl17	0.270187	0.0909454	0.873423	UP
Mastl	0.95617	0.0910542	0.873423	UP
Sprr1a	0.879964	0.0911039	0.873423	UP
Sema3b	0.323721	0.0911064	0.873423	UP
Asb3	0.427748	0.0911234	0.873423	UP
Efr3b	-0.251224	0.0913165	0.874269	DOWN
Bzw1	0.173407	0.091389	0.874269	UP
Gm20422	-2.9189	0.0915052	0.874269	DOWN
Fbxl20	0.140659	0.0915189	0.874269	UP
Tsg101	0.152954	0.091527	0.874269	UP
Zmym4	-0.158023	0.0918347	0.87629	DOWN
Gsdmd	0.375522	0.0918916	0.87629	UP
Slamf1	1.47215	0.0919481	0.87629	UP
Klf6	-0.278862	0.0920102	0.87629	DOWN
Arhgef4	1.35001	0.092108	0.87629	UP
Zfp46	-0.207345	0.0921423	0.87629	DOWN
Nt5c	0.438607	0.0923	0.87629	UP
Rnase6	1.15924	0.0923018	0.87629	UP
Npr1	-0.228881	0.0925208	0.87629	DOWN
Mylpf	1.14308	0.0925802	0.87629	UP
Rdx	-0.140188	0.092681	0.87629	DOWN
Ces2b	-2.34675	0.0926832	0.87629	DOWN
Ccdc136	0.699021	0.092696	0.87629	UP
Kif1c	-0.143056	0.0927959	0.87629	DOWN
H2-M3	0.46985	0.09281	0.87629	UP
Tmem176b	0.283915	0.0928403	0.87629	UP
Hilpda	0.636405	0.0928705	0.87629	UP
Gas2l3	0.561125	0.0929203	0.87629	UP
Gon4l	-0.236914	0.0929399	0.87629	DOWN
Arg1	5.68794	0.0932415	0.878536	UP
Pde8b	-0.443807	0.0934888	0.87928	DOWN
Stip1	-0.137068	0.0935326	0.87928	DOWN
Timd4	0.547734	0.0935328	0.87928	UP
Sc5d	-0.214919	0.0935933	0.87928	DOWN
Acot11	-0.34369	0.0937005	0.87928	DOWN
Mgam	1.14712	0.0937142	0.87928	UP
Cyp4f17	0.670058	0.0939044	0.87928	UP
Cyp4f13	0.527485	0.094177	0.87928	UP
Ptpdc1	-0.298193	0.0943304	0.87928	DOWN
Sbk2	-0.437545	0.0943312	0.87928	DOWN
Ocrl	-0.1737	0.0943701	0.87928	DOWN
Adra1a	-0.306938	0.0944274	0.87928	DOWN
Pex11g	-0.466295	0.0946324	0.87928	DOWN
G3bp1	-0.127898	0.0947029	0.87928	DOWN
Eef1b2	0.42266	0.0947278	0.87928	UP
Dusp28	0.348774	0.0947823	0.87928	UP
Smarcd1	-0.225436	0.0947971	0.87928	DOWN
Racgap1	0.6887	0.0949983	0.87928	UP
Zfp52	0.355693	0.0950202	0.87928	UP
Trdn	-0.147563	0.095023	0.87928	DOWN
Ralgapa1	-0.159754	0.0950247	0.87928	DOWN
Mindy4	0.526791	0.0950992	0.87928	UP
Akr1c19	0.916278	0.0951065	0.87928	UP
Cox19	0.308642	0.0952221	0.87928	UP
Med4	0.255924	0.0952976	0.87928	UP
Sugt1	0.226323	0.0953129	0.87928	UP
Trpm6	1.00006	0.0953286	0.87928	UP
Trp63	-0.970695	0.0954831	0.87928	DOWN
Knstrn	0.760395	0.095502	0.87928	UP
Vegfd	0.5536	0.0955472	0.87928	UP
Tnip1	0.284112	0.0956036	0.87928	UP
Rpap3	-0.243845	0.0956672	0.87928	DOWN
Nsmce2	0.270723	0.0957385	0.87928	UP
Ifit3	0.317965	0.095783	0.87928	UP
Selenop	0.112619	0.095878	0.87928	UP
Slc25a51	-0.119586	0.0959246	0.87928	DOWN
Ccl7	1.0599	0.0960375	0.87928	UP
Zhx3	-0.330116	0.096047	0.87928	DOWN
Rnase10	1.43882	0.0961643	0.87928	UP
Tmem248	-0.156174	0.0962084	0.87928	DOWN
Zfp839	-0.232428	0.0962722	0.87928	DOWN
Hmmr	0.602136	0.0964001	0.87928	UP
Pnrc1	-0.242757	0.0964044	0.87928	DOWN
Mvp	0.239017	0.0965744	0.87928	UP
Tor1aip2	0.150382	0.0966078	0.87928	UP
Srm	0.341974	0.0966727	0.87928	UP
Aff2	-0.5909	0.0966792	0.87928	DOWN
Stat5b	-0.138266	0.0967014	0.87928	DOWN
Hexdc	0.625259	0.0967414	0.87928	UP
Gm8186	0.921392	0.0967736	0.87928	UP
Thrsp	0.36451	0.0968072	0.87928	UP
Meaf6	0.377067	0.0968361	0.87928	UP
Trappc3	0.185397	0.0969997	0.87928	UP
Psmd8	0.106614	0.097051	0.87928	UP
Snx17	0.193778	0.097073	0.87928	UP
Casq2	0.174886	0.0970791	0.87928	UP
Tbc1d10a	0.328528	0.0971338	0.87928	UP
Lsm14b	-0.184368	0.0972822	0.87928	DOWN
Eif4g1	-0.140525	0.0973201	0.87928	DOWN
Mterf1a	-0.846616	0.0974228	0.87928	DOWN
Helb	0.420386	0.0974233	0.87928	UP
Qpct	0.45094	0.0975911	0.87928	UP
Jkamp	0.247614	0.0976761	0.87928	UP
Sel1l3	0.896334	0.097736	0.87928	UP
Rnf44	-0.197367	0.0977493	0.87928	DOWN
Sdk2	-0.729206	0.0977856	0.87928	DOWN
Etfdh	-0.185084	0.0979555	0.87928	DOWN
Tmem39b	-0.796817	0.0979915	0.87928	DOWN
Thrb	-0.297866	0.0980523	0.87928	DOWN
Uhrf1	0.62128	0.0980967	0.87928	UP
Spred2	-0.212649	0.098123	0.87928	DOWN
Clec16a	-0.335069	0.0981651	0.87928	DOWN
Atp6v1h	0.263294	0.0982337	0.87928	UP
Ubr5	-0.182809	0.0982934	0.87928	DOWN
Arxes2	1.07791	0.0983121	0.87928	UP
Kctd2	0.250078	0.0983319	0.87928	UP
Cd80	0.434053	0.0984354	0.87928	UP
Atf1	-0.173524	0.0984801	0.87928	DOWN
Eci2	-0.189384	0.0985296	0.87928	DOWN
Sbno1	-0.151887	0.0985768	0.87928	DOWN
Rabgap1l	-0.174041	0.0986154	0.87928	DOWN
Cdk18	-0.253949	0.0986293	0.87928	DOWN
Brpf1	0.218958	0.0987078	0.87928	UP
Mturn	0.189134	0.098796	0.87928	UP
Pgd	0.230918	0.0988172	0.87928	UP
Aqp4	0.454695	0.099054	0.87928	UP
Mrpl15	-0.204	0.0990866	0.87928	DOWN
Sf3b6	0.385904	0.0990962	0.87928	UP
Rab43	0.321838	0.0991432	0.87928	UP
Sh3gl1	0.247143	0.0991498	0.87928	UP
Bcl6	-0.406286	0.0992894	0.87928	DOWN
Ier3	0.403605	0.0993263	0.87928	UP
Dock8	-0.261618	0.0994313	0.87928	DOWN
Nr3c2	-0.358221	0.0994522	0.87928	DOWN
Osbpl5	0.274245	0.0994978	0.87928	UP
Gpbp1l1	-0.134924	0.0995082	0.87928	DOWN
Trim63	-0.229265	0.099562	0.87928	DOWN
Smim13	-0.170997	0.0996103	0.87928	DOWN
Cpz	1.07913	0.0996837	0.87928	UP
Msrb3	-0.110635	0.0997213	0.87928	DOWN
Ctxn1	1.35366	0.0997942	0.87928	UP
C1galt1c1	0.410594	0.0998165	0.87928	UP
Trdmt1	-0.329644	0.0998686	0.87928	DOWN
Gys1	-0.239078	0.0999881	0.87928	DOWN
Lrrc30	-1.39447	0.0999994	0.87928	DOWN
Lsm10	0.326618	0.100059	0.87928	UP
C1s1	0.333207	0.100108	0.87928	UP
Naprt	-0.399544	0.100497	0.881284	DOWN
Pdzd11	0.235074	0.10064	0.881284	UP
Eif2s3y	-0.294912	0.100865	0.881284	DOWN
Pygb	-0.114198	0.101143	0.881284	DOWN
Acrbp	1.125	0.10117	0.881284	UP
Armc8	-0.168887	0.101304	0.881284	DOWN
Mllt11	0.255984	0.101341	0.881284	UP
Kiz	-0.176796	0.10138	0.881284	DOWN
Cst6	0.577355	0.101507	0.881284	UP
Lin52	0.310553	0.101508	0.881284	UP
Col6a5	1.26197	0.101531	0.881284	UP
Gdap2	0.26329	0.101541	0.881284	UP
Rnf215	0.259334	0.10163	0.881284	UP
Slc7a6os	0.44239	0.101635	0.881284	UP
Ift172	-0.18384	0.101644	0.881284	DOWN
Shisa9	-2.02895	0.101752	0.881284	DOWN
Cdr2l	0.423088	0.101764	0.881284	UP
1810037I17Rik	0.243758	0.101815	0.881284	UP
Zfp566	-0.904559	0.101907	0.881284	DOWN
Vmn2r24	1.10714	0.101939	0.881284	UP
Gimap6	-0.210166	0.101986	0.881284	DOWN
Arpc3	0.174052	0.101988	0.881284	UP
Dlx6	2.46006	0.102014	0.881284	UP
Tmem72	-0.221475	0.102111	0.881284	DOWN
Ppil6	1.61275	0.102115	0.881284	UP
Col3a1	0.438519	0.102125	0.881284	UP
Rassf2	0.342155	0.102369	0.881284	UP
Esco2	1.62549	0.102445	0.881284	UP
Sars2	-0.3522	0.102484	0.881284	DOWN
Zfp260	0.212554	0.102486	0.881284	UP
Habp4	0.149557	0.102492	0.881284	UP
Slc2a9	-1.25113	0.102506	0.881284	DOWN
P2rx6	0.71416	0.102516	0.881284	UP
Atp5a1	-0.104837	0.102531	0.881284	DOWN
Efhd2	0.306642	0.102633	0.881284	UP
Tubg2	0.531495	0.102654	0.881284	UP
Rep15	1.01005	0.102689	0.881284	UP
Dgki	1.67566	0.102951	0.881997	UP
Gpr183	0.72185	0.102964	0.881997	UP
Gm2026	-1.3058	0.102976	0.881997	DOWN
Stx16	0.16399	0.103102	0.881997	UP
Slc40a1	-0.296316	0.103115	0.881997	DOWN
Brd1	-0.146732	0.103154	0.881997	DOWN
Uaca	-0.208728	0.103264	0.882394	DOWN
Plcb1	-0.35221	0.103475	0.882575	DOWN
Fbxl8	-1.25167	0.103616	0.882575	DOWN
Nol12	0.308575	0.103661	0.882575	UP
Hsf1	-0.215073	0.103707	0.882575	DOWN
Sardh	0.478769	0.10374	0.882575	UP
Sh2b3	-1.02666	0.103756	0.882575	DOWN
Zfp106	-0.188874	0.103816	0.882575	DOWN
Dnase2a	0.609407	0.103861	0.882575	UP
Neil2	1.20752	0.103865	0.882575	UP
Pisd	0.15545	0.103951	0.882575	UP
Axin1	-0.163828	0.103996	0.882575	DOWN
Mettl26	-0.398869	0.10405	0.882575	DOWN
Flnc	0.295121	0.104139	0.882789	UP
Nr2f1	-0.488828	0.104214	0.882885	DOWN
Il3ra	0.679634	0.104388	0.882938	UP
Ahcyl1	-0.161059	0.104431	0.882938	DOWN
Rlf	0.202241	0.104508	0.882938	UP
Calcrl	-0.183438	0.104509	0.882938	DOWN
Capn7	-0.144331	0.104538	0.882938	DOWN
Abcb1a	-0.211165	0.104697	0.883337	DOWN
Adcy4	-0.269702	0.104713	0.883337	DOWN
Psme1	-0.184649	0.104897	0.88348	DOWN
AC154187.2	0.208748	0.104901	0.88348	UP
Hspb2	0.286692	0.104957	0.88348	UP
Rbm22	0.202063	0.104985	0.88348	UP
Gm5141	0.825455	0.105099	0.883901	UP
Irf5	0.447725	0.105285	0.884323	UP
Kifap3	-0.167661	0.10534	0.884323	DOWN
Pole4	0.392865	0.105351	0.884323	UP
Nrp1	-0.242674	0.105404	0.884323	DOWN
Scn4b	-0.303501	0.105575	0.885217	DOWN
Serpinb6a	0.123822	0.105836	0.886705	UP
Galnt6	0.987107	0.105909	0.886705	UP
Abcd3	-0.20101	0.105958	0.886705	DOWN
Fzd6	0.194521	0.106028	0.886705	UP
Clec10a	0.570757	0.106145	0.886705	UP
Acot1	-0.663694	0.106282	0.886705	DOWN
Slco2a1	0.433551	0.106317	0.886705	UP
Cfap74	-1.98145	0.106481	0.886705	DOWN
Pygm	-0.191809	0.106506	0.886705	DOWN
Ccnd3	0.175448	0.106532	0.886705	UP
Lmo1	0.718507	0.106666	0.886705	UP
Dnaaf3	-0.397943	0.1067	0.886705	DOWN
Tmed9	0.219182	0.106735	0.886705	UP
Ehhadh	-0.516995	0.106742	0.886705	DOWN
Sdha	-0.110955	0.106766	0.886705	DOWN
Itih3	1.93749	0.10682	0.886705	UP
Slc39a6	0.274558	0.106873	0.886705	UP
Il1rn	1.06112	0.106904	0.886705	UP
Ythdf1	-0.152883	0.107027	0.8872	DOWN
Glt8d1	0.35688	0.1071	0.887269	UP
Carnmt1	-0.158624	0.107348	0.888123	DOWN
Gm8281	-1.68852	0.107406	0.888123	DOWN
Tmem267	-0.398162	0.107431	0.888123	DOWN
Cdc14b	-0.206373	0.107581	0.888123	DOWN
Upb1	-1.66174	0.107586	0.888123	DOWN
Creb5	0.319537	0.107587	0.888123	UP
Nptn	0.163436	0.107698	0.888427	UP
Smpx	0.297137	0.10779	0.888427	UP
Pxmp4	-0.179462	0.10783	0.888427	DOWN
Tnnt2	-0.111771	0.10788	0.888427	DOWN
Parva	0.144515	0.10815	0.8895	UP
Pacsin2	-0.118311	0.108297	0.8895	DOWN
Ch25h	0.720504	0.108346	0.8895	UP
Lamc2	0.255369	0.108538	0.8895	UP
Hist1h3d	1.04915	0.108581	0.8895	UP
Olfr718-ps1	1.11021	0.108602	0.8895	UP
Alkbh5	-0.115447	0.108613	0.8895	DOWN
Asxl1	0.22937	0.108629	0.8895	UP
Zfp850	0.644117	0.108644	0.8895	UP
Mrgprf	0.815602	0.108652	0.8895	UP
Ckap2l	0.740916	0.108815	0.889809	UP
Coprs	0.461092	0.108858	0.889809	UP
Tex9	1.483	0.108911	0.889809	UP
Camsap2	-0.196332	0.109003	0.889809	DOWN
Tigd2	-0.245732	0.109011	0.889809	DOWN
Gpr173	1.15323	0.109141	0.890346	UP
Ppp1r26	-0.368486	0.109352	0.89114	DOWN
Clic5	0.170945	0.109378	0.89114	UP
Mafk	0.190212	0.109452	0.89114	UP
Nfkbie	0.682689	0.109504	0.89114	UP
Znrf3	-0.29575	0.1096	0.89114	DOWN
Rab3gap1	-0.126856	0.109624	0.89114	DOWN
Mmp17	-0.431243	0.109729	0.891466	DOWN
Ctf1	-0.448329	0.109846	0.891895	DOWN
Ruvbl1	0.230096	0.109996	0.892484	UP
Pigx	0.326803	0.110092	0.892484	UP
1810043G02Rik	0.251539	0.11019	0.892484	UP
Myo10	-0.230195	0.110192	0.892484	DOWN
Alox5ap	0.440506	0.11028	0.892484	UP
Cfl2	0.216902	0.110458	0.892484	UP
Leng8	0.201073	0.110603	0.892484	UP
Smim15	0.243502	0.110603	0.892484	UP
Mut	-0.143827	0.110694	0.892484	DOWN
Tbccd1	0.315974	0.110815	0.892484	UP
Desi1	-0.227478	0.110849	0.892484	DOWN
Asb18	-0.247952	0.110871	0.892484	DOWN
Sass6	1.7479	0.110904	0.892484	UP
Mitd1	0.661009	0.110931	0.892484	UP
Muc1	1.15932	0.110989	0.892484	UP
Dgkh	-0.26352	0.111006	0.892484	DOWN
Wt1	0.548011	0.111013	0.892484	UP
Pum1	-0.200016	0.111168	0.892761	DOWN
Tspan4	0.390376	0.11127	0.892761	UP
Actr3	0.157572	0.111374	0.892761	UP
Extl3	-0.137708	0.111452	0.892761	DOWN
Pelo	0.267153	0.111502	0.892761	UP
Chmp3	0.190337	0.111564	0.892761	UP
Polb	0.225039	0.111595	0.892761	UP
LO018689.1	-1.49695	0.111623	0.892761	DOWN
Pola2	0.241983	0.11168	0.892761	UP
Amer1	0.274879	0.1117	0.892761	UP
Cdip1	-0.152113	0.111797	0.892761	DOWN
Rnf113a1	0.753687	0.111896	0.892761	UP
Exosc1	0.27314	0.111917	0.892761	UP
Uck2	0.30547	0.111982	0.892761	UP
Fgd5	-0.233059	0.112014	0.892761	DOWN
Nr0b2	0.447198	0.112145	0.893294	UP
Acp6	-0.218276	0.112323	0.893341	DOWN
Fam49a	-0.326622	0.112352	0.893341	DOWN
Rps19	0.424456	0.112404	0.893341	UP
Ager	2.90636	0.112461	0.893341	UP
Fblim1	-0.179103	0.112473	0.893341	DOWN
Zfp157	0.344223	0.112563	0.89354	UP
Rnf125	-0.534901	0.112679	0.893636	DOWN
Cdc5l	-0.15561	0.113028	0.893636	DOWN
Tapt1	0.493123	0.113058	0.893636	UP
Ccnb2	0.926067	0.113099	0.893636	UP
Qk	-0.175646	0.113124	0.893636	DOWN
Tyrobp	0.39262	0.113194	0.893636	UP
Anapc5	0.130283	0.113256	0.893636	UP
Dcxr	0.399958	0.113259	0.893636	UP
Rhoh	0.988773	0.11336	0.893636	UP
Zfp36	-0.461347	0.113373	0.893636	DOWN
Sh3rf2	-0.243799	0.113398	0.893636	DOWN
Smg5	-0.163297	0.113437	0.893636	DOWN
Commd3	0.217811	0.113494	0.893636	UP
Morc3	0.212815	0.113499	0.893636	UP
2610021A01Rik	-0.308464	0.113542	0.893636	DOWN
Depdc1a	1.30319	0.113638	0.893882	UP
Snrnp200	-0.183557	0.113821	0.894549	DOWN
BC055324	1.02967	0.113887	0.894549	UP
Hs3st1	0.248917	0.113945	0.894549	UP
Ggnbp2	0.1805	0.114	0.894549	UP
Podxl	-0.228125	0.114045	0.894549	DOWN
Tmem178b	-1.30919	0.114191	0.894784	DOWN
Tbc1d20	0.198827	0.114222	0.894784	UP
Ruvbl2	-0.272716	0.114564	0.894784	DOWN
Ifnlr1	0.386214	0.114602	0.894784	UP
Slc39a1	0.144323	0.11461	0.894784	UP
Pcbp2	-0.138153	0.114676	0.894784	DOWN
Phf23	0.188936	0.114751	0.894784	UP
Trim43c	-1.31825	0.114796	0.894784	DOWN
Rapsn	0.361659	0.114825	0.894784	UP
Ubxn2a	-0.154237	0.114916	0.894784	DOWN
Man2a2	-0.202809	0.114983	0.894784	DOWN
Upf2	-0.200319	0.114996	0.894784	DOWN
Ckmt1	1.54075	0.11509	0.894784	UP
Ghitm	0.214222	0.11511	0.894784	UP
Ak1	-0.134997	0.115139	0.894784	DOWN
Zbtb20	-0.253188	0.115156	0.894784	DOWN
Rps6kl1	0.481448	0.115174	0.894784	UP
Nipsnap3b	0.39197	0.115237	0.894784	UP
Bbx	-0.224963	0.115498	0.895021	DOWN
Fos	-0.83465	0.115547	0.895021	DOWN
Cntn5	-0.921472	0.115602	0.895021	DOWN
Gpr35	0.582761	0.115633	0.895021	UP
Chml	-0.197959	0.115694	0.895021	DOWN
Cct8	0.259427	0.115722	0.895021	UP
Fundc1	-0.170469	0.115817	0.895021	DOWN
Selenoh	0.558942	0.115896	0.895021	UP
2310022A10Rik	0.174045	0.115941	0.895021	UP
Alpl	-0.251004	0.116048	0.895021	DOWN
Tmeff2	1.16828	0.116203	0.895021	UP
Acp1	0.216852	0.116246	0.895021	UP
2610028H24Rik	1.68493	0.116271	0.895021	UP
Dusp6	-0.278104	0.116283	0.895021	DOWN
Rfc2	0.373255	0.116304	0.895021	UP
Sfxn1	0.249444	0.11649	0.895021	UP
Tlr5	0.689835	0.116607	0.895021	UP
Pcolce	0.338228	0.11671	0.895021	UP
Calu	0.0961309	0.116863	0.895021	UP
Phf3	-0.163644	0.116943	0.895021	DOWN
Ktn1	-0.115272	0.116959	0.895021	DOWN
Fitm1	-0.310029	0.11704	0.895021	DOWN
Ccnh	-0.220824	0.117076	0.895021	DOWN
Itga3	0.314125	0.117121	0.895021	UP
Rps20	0.337956	0.117128	0.895021	UP
Nek2	1.24223	0.117151	0.895021	UP
Pclo	-0.989284	0.117212	0.895021	DOWN
Il33	0.63267	0.117235	0.895021	UP
Prmt1	0.204963	0.117283	0.895021	UP
Irs3	-1.32589	0.117312	0.895021	DOWN
Arl6ip4	0.250919	0.117405	0.895021	UP
Slfn8	0.455144	0.11746	0.895021	UP
Msr1	0.429518	0.117506	0.895021	UP
Arhgap5	-0.141059	0.117546	0.895021	DOWN
Fam20a	0.442097	0.117633	0.895021	UP
Sec1	-1.56768	0.117637	0.895021	DOWN
Atox1	0.341571	0.117671	0.895021	UP
Meig1	0.877236	0.117722	0.895021	UP
Rassf5	0.456823	0.117837	0.89541	UP
Usp20	0.189163	0.118057	0.896589	UP
Jsrp1	1.24479	0.118308	0.898003	UP
Afap1	-0.240262	0.1186	0.899721	DOWN
Uchl1	1.30122	0.118765	0.900486	UP
Arel1	-0.180291	0.118926	0.901212	DOWN
Ankrd23	0.278239	0.118993	0.901222	UP
Rexo2	0.157781	0.119318	0.902464	UP
Zfp599	1.37447	0.119354	0.902464	UP
Rnd1	0.488071	0.119474	0.902464	UP
Dync2h1	0.459523	0.119542	0.902464	UP
Ces2g	0.538536	0.119546	0.902464	UP
Slc14a1	0.889032	0.119617	0.902464	UP
Tspan15	-0.245645	0.119672	0.902464	DOWN
Blvrb	0.344664	0.119677	0.902464	UP
Tmem120a	0.38828	0.11979	0.902823	UP
Tial1	-0.288819	0.119952	0.90355	DOWN
Csrp3	0.24908	0.120038	0.90371	UP
Spag1	2.34356	0.120217	0.904422	UP
Layn	0.395507	0.120263	0.904422	UP
Srebf2	-0.232126	0.120403	0.904561	DOWN
Mtmr3	-0.108277	0.120433	0.904561	DOWN
Akap9	-0.198813	0.120478	0.904561	DOWN
Pycr1	0.538624	0.120682	0.905274	UP
Trim25	0.19848	0.120703	0.905274	UP
Vkorc1l1	-0.178548	0.120907	0.905815	DOWN
Slc12a4	0.220454	0.120966	0.905815	UP
Mdm4	0.204207	0.121102	0.905815	UP
Bclaf3	0.430374	0.121266	0.905815	UP
Map3k7cl	0.506138	0.12131	0.905815	UP
Tnks2	-0.143595	0.12132	0.905815	DOWN
Noct	0.199785	0.121359	0.905815	UP
Pyroxd2	0.637778	0.121377	0.905815	UP
Mphosph9	-0.484312	0.121459	0.905815	DOWN
Mavs	-0.147773	0.121508	0.905815	DOWN
Samd12	-0.440485	0.121534	0.905815	DOWN
Olfr613	-1.17361	0.121591	0.905815	DOWN
Ube2s	0.171345	0.121826	0.905815	UP
Hoxc9	2.19487	0.121841	0.905815	UP
Clec4n	0.590025	0.12186	0.905815	UP
Kptn	0.284797	0.121869	0.905815	UP
Psmc1	0.134568	0.12192	0.905815	UP
Atm	-0.2066	0.122041	0.905815	DOWN
2010315B03Rik	0.350776	0.122052	0.905815	UP
Chl1	0.534837	0.122082	0.905815	UP
Cir1	0.262171	0.122337	0.906819	UP
Dapk2	0.55944	0.122375	0.906819	UP
Exosc9	0.272595	0.122414	0.906819	UP
Nrip1	-0.184997	0.122749	0.908584	DOWN
Haghl	0.652775	0.122783	0.908584	UP
Galnt4	0.285374	0.123038	0.909357	UP
Pcolce2	0.309931	0.123126	0.909357	UP
Frrs1	0.406975	0.123136	0.909357	UP
Nxt1	0.462969	0.123199	0.909357	UP
Serpinb9	0.222559	0.123216	0.909357	UP
Abhd4	0.178233	0.123295	0.909453	UP
Snx12	0.1955	0.123387	0.909648	UP
Lrpprc	-0.107676	0.123583	0.910614	DOWN
Rnf19a	0.157748	0.123674	0.910639	UP
Mapk8	-0.207362	0.123718	0.910639	DOWN
Gpt	-0.353842	0.123793	0.910708	DOWN
Hdac9	-0.31647	0.123861	0.910724	DOWN
Plekha8	0.300059	0.123936	0.910792	UP
Ak3	-0.109082	0.124104	0.910826	DOWN
Cep104	-0.132394	0.124182	0.910826	DOWN
Nutf2-ps1	0.308759	0.1242	0.910826	UP
1110032F04Rik	1.17598	0.124204	0.910826	UP
Cd300lb	0.481654	0.124327	0.911249	UP
Cplane1	0.243753	0.124406	0.911344	UP
Chpf2	0.373138	0.124661	0.912395	UP
Prkab2	0.201841	0.124681	0.912395	UP
Galt	0.315974	0.124955	0.912657	UP
Trove2	0.199294	0.124999	0.912657	UP
Bet1l	0.31331	0.12502	0.912657	UP
Hadha	-0.143515	0.125175	0.912657	DOWN
Ctps2	0.333559	0.125176	0.912657	UP
Mybbp1a	-0.176229	0.12525	0.912657	DOWN
0610012G03Rik	0.247194	0.125281	0.912657	UP
Taf9	-1.41648	0.12531	0.912657	DOWN
Loxl2	0.347596	0.125341	0.912657	UP
Ldlrap1	0.227346	0.125479	0.912657	UP
D17Wsu92e	-0.10019	0.125492	0.912657	DOWN
Cdh20	-0.656278	0.125544	0.912657	DOWN
Atxn7l1	-0.250267	0.125573	0.912657	DOWN
Nudt8	-0.192313	0.125648	0.912728	DOWN
Nap1l3	0.665068	0.125876	0.913903	UP
Otub2	0.94451	0.126067	0.914043	UP
Trem2	0.745661	0.126093	0.914043	UP
Commd4	0.515332	0.126093	0.914043	UP
Them6	0.368033	0.126268	0.914109	UP
Ctsh	0.363335	0.126318	0.914109	UP
Penk	-0.436204	0.126327	0.914109	DOWN
Adgrd1	0.465742	0.12638	0.914109	UP
Tenm4	0.855683	0.126432	0.914109	UP
Rragc	-0.127029	0.12656	0.914152	DOWN
Rps19bp1	0.416277	0.12658	0.914152	UP
Abhd6	-0.304025	0.126688	0.914152	DOWN
Cfap300	0.904817	0.126892	0.914152	UP
Pym1	0.37083	0.126907	0.914152	UP
Mro	-0.851658	0.127077	0.914152	DOWN
Mark2	-0.163355	0.127097	0.914152	DOWN
Zfp109	-0.572673	0.127115	0.914152	DOWN
Mettl14	-0.19749	0.127232	0.914152	DOWN
Bmp2	0.54687	0.127258	0.914152	UP
Pkm	-0.135818	0.127295	0.914152	DOWN
St6galnac6	-0.139527	0.127307	0.914152	DOWN
Galnt7	-0.274936	0.127381	0.914152	DOWN
Ripor2	-0.361088	0.127387	0.914152	DOWN
Gna12	-0.169419	0.127427	0.914152	DOWN
Glis2	0.472067	0.127497	0.914182	UP
Mlph	0.733009	0.127739	0.914354	UP
Myct1	0.274973	0.127795	0.914354	UP
Lta4h	0.158813	0.127798	0.914354	UP
Npc2	0.148122	0.12782	0.914354	UP
Gadd45gip1	-0.302446	0.127855	0.914354	DOWN
Pcdhgc4	1.94471	0.127917	0.914354	UP
Zfp119b	0.518609	0.128164	0.915649	UP
Akap2	0.200226	0.128232	0.91566	UP
Slfn3	0.685012	0.1284	0.916388	UP
Dalrd3	-0.250662	0.128523	0.916796	DOWN
Ercc5	-0.195567	0.128634	0.917112	DOWN
Il11ra1	0.19747	0.12901	0.919322	UP
Setbp1	-0.373989	0.129236	0.92005	DOWN
Acot8	0.52295	0.129392	0.92005	UP
Ctsz	0.235076	0.129435	0.92005	UP
Usp14	-0.140867	0.12946	0.92005	DOWN
Vrk3	0.19049	0.12964	0.92005	UP
Prkx	-0.153613	0.129722	0.92005	DOWN
Cyr61	-0.376598	0.129762	0.92005	DOWN
Gstz1	-0.189685	0.129768	0.92005	DOWN
Eif4g3	-0.226037	0.129803	0.92005	DOWN
Pcdh15	1.2297	0.129866	0.92005	UP
Ddias	0.808787	0.129952	0.92005	UP
1110008L16Rik	-0.286716	0.130092	0.92005	DOWN
Snx22	0.987125	0.130097	0.92005	UP
Pik3ap1	-0.421927	0.130206	0.92005	DOWN
Mrps9	-0.175345	0.130213	0.92005	DOWN
Tmem161b	1.11841	0.130222	0.92005	UP
Dnmbp	-0.237849	0.130305	0.92005	DOWN
Cyp27a1	0.226966	0.130313	0.92005	UP
Itgal	-0.831614	0.130374	0.92005	DOWN
Gpx7	0.380295	0.130483	0.920085	UP
Prdx1	0.269816	0.130511	0.920085	UP
Sptlc2	0.213742	0.130592	0.920182	UP
Actr3b	-0.17717	0.130665	0.920232	DOWN
Rpl10a	0.374876	0.130896	0.921049	UP
Foxo6	-0.795402	0.130914	0.921049	DOWN
Cyb5d1	0.26194	0.131217	0.922482	UP
Smpd1	-0.130338	0.13129	0.922482	DOWN
Resf1	0.311602	0.131317	0.922482	UP
Osgepl1	0.38746	0.131439	0.922867	UP
Me2	0.282943	0.131592	0.923474	UP
Esd	0.205467	0.131879	0.924038	UP
Gm11627	1.0786	0.13203	0.924038	UP
Plcg2	0.294005	0.132031	0.924038	UP
Bms1	-0.176708	0.132105	0.924038	DOWN
Eno1	0.17438	0.132128	0.924038	UP
Mylk3	0.146287	0.132163	0.924038	UP
Stambp	0.259613	0.132233	0.924038	UP
Lactb	-0.195833	0.132296	0.924038	DOWN
Pom121	-0.285375	0.132323	0.924038	DOWN
Zdhhc16	0.539386	0.132391	0.924038	UP
Map2k4	-0.12963	0.132405	0.924038	DOWN
Nedd4l	-0.257307	0.132534	0.924365	DOWN
Als2	-0.190446	0.132586	0.924365	DOWN
Mtrex	-0.132204	0.132807	0.924944	DOWN
Slc2a10	0.5208	0.132879	0.924944	UP
Nat10	0.262175	0.132883	0.924944	UP
Fstl1	0.289309	0.133082	0.924944	UP
Ylpm1	-0.319589	0.133135	0.924944	DOWN
Xaf1	0.401256	0.1332	0.924944	UP
Gm49486	-1.30497	0.133226	0.924944	DOWN
Nnt	-0.145391	0.133354	0.924944	DOWN
Pdk1	-0.109321	0.13336	0.924944	DOWN
Mef2c	-0.18187	0.133364	0.924944	DOWN
Dnttip2	0.180293	0.133443	0.924944	UP
[truncated: 11,861 more rows]

## Sheet: DEG 28 Weeks
rownames	L2FC	P-VALUE	P-ADJ	DIRECTION
Dmd	-1.84329	3.98462e-41	5.38123e-37	DOWN
Ctnna3	-2.06551	1.4101e-37	9.52171e-34	DOWN
Ankrd1	2.59333	6.06727e-33	2.73128e-29	UP
Ppp2r3a	-1.27672	1.13219e-31	3.82254e-28	DOWN
Rtn4	1.45939	1.32379e-26	3.57556e-23	UP
Aldob	-4.55385	7.18082e-26	1.61628e-22	DOWN
Maob	-1.35899	2.10532e-25	4.06177e-22	DOWN
Kcnj3	-1.44722	1.0735e-24	1.81221e-21	DOWN
Fgl2	1.79495	6.04271e-24	9.06742e-21	UP
Efnb3	-1.34424	1.83978e-23	2.48463e-20	DOWN
Ogdhl	-0.961354	1.5471e-22	1.89942e-19	DOWN
Fndc5	-0.640102	1.07645e-21	1.21146e-18	DOWN
Atp2a2	-0.612643	2.77672e-19	2.69045e-16	DOWN
Acta1	3.02023	2.78906e-19	2.69045e-16	UP
Col8a1	2.33744	7.24287e-19	6.521e-16	UP
Hadh	-0.755442	1.45852e-18	1.23108e-15	DOWN
Sord	-0.757201	1.62774e-18	1.2931e-15	DOWN
Ctgf	2.28768	1.87289e-18	1.40518e-15	UP
Ehd4	0.721145	6.34825e-18	4.51227e-15	UP
Kcnd2	-1.72519	2.10059e-17	1.41842e-14	DOWN
Postn	2.75296	2.57967e-17	1.65897e-14	UP
Col3a1	2.24339	8.57085e-17	5.26133e-14	UP
Fkbp4	-0.642124	9.50058e-17	5.57849e-14	DOWN
Cpt2	-0.69491	1.72872e-16	9.72765e-14	DOWN
P4hb	0.575861	2.30117e-16	1.24309e-13	UP
Snrpn	-0.974674	2.45964e-16	1.2776e-13	DOWN
Grb14	-0.672852	3.07662e-16	1.53888e-13	DOWN
Sfrp1	1.86553	4.45088e-16	2.14676e-13	UP
Fyco1	-0.746697	5.36697e-16	2.49934e-13	DOWN
Dpysl3	1.3713	6.05852e-16	2.72734e-13	UP
Ndrg4	0.859386	9.88244e-16	4.30523e-13	UP
Aldh6a1	-0.677152	1.09662e-15	4.6281e-13	DOWN
Mme	-1.42778	2.63227e-15	1.07724e-12	DOWN
Fdft1	-1.04196	3.15553e-15	1.2534e-12	DOWN
Ssbp2	-1.12776	3.45876e-15	1.33459e-12	DOWN
Rpl3	0.899858	5.06495e-15	1.90006e-12	UP
Pfkfb1	-2.03779	5.68361e-15	2.07452e-12	DOWN
Tbc1d16	-0.819674	8.12381e-15	2.88716e-12	DOWN
Fitm2	-0.569942	1.15605e-14	4.0032e-12	DOWN
Fam198b	1.37114	1.28234e-14	4.3295e-12	UP
Dbt	-0.861198	1.35571e-14	4.46559e-12	DOWN
Tgfb2	2.00026	3.15608e-14	1.01483e-11	UP
Car14	-0.916399	4.32334e-14	1.32893e-11	DOWN
Kcnv2	-1.95719	4.32974e-14	1.32893e-11	DOWN
Ppm1k	-0.834555	9.02912e-14	2.70974e-11	DOWN
Fstl1	1.46142	1.049e-13	3.07972e-11	UP
Pfkp	1.43661	3.66326e-13	1.0526e-10	UP
Svep1	2.04288	4.08968e-13	1.14526e-10	UP
Perm1	-0.619879	4.15533e-13	1.14526e-10	DOWN
Dglucy	-0.70358	4.36268e-13	1.1755e-10	DOWN
Dpyd	-1.67917	4.43914e-13	1.1755e-10	DOWN
Myh7	2.60768	4.86877e-13	1.26448e-10	UP
Cs	-0.500587	6.39436e-13	1.62936e-10	DOWN
Ttll1	-1.23547	7.08248e-13	1.77128e-10	DOWN
Adra1b	-1.10001	7.67691e-13	1.86233e-10	DOWN
Egln1	-0.495307	7.72235e-13	1.86233e-10	DOWN
Sdha	-0.495035	8.5214e-13	2.01897e-10	DOWN
Pcp4l1	-0.592496	9.07201e-13	2.11237e-10	DOWN
Tcaim	-0.773246	1.0816e-12	2.47576e-10	DOWN
Haus8	1.41326	1.53158e-12	3.4466e-10	UP
Crat	-0.691887	1.55678e-12	3.4466e-10	DOWN
Fam210a	-0.584257	1.58482e-12	3.45209e-10	DOWN
Rhbdl3	-1.61708	1.73233e-12	3.71351e-10	DOWN
Creg1	-0.526229	1.83852e-12	3.87956e-10	DOWN
Wisp2	2.79815	2.13859e-12	4.44334e-10	UP
Gpt2	-1.01416	2.18762e-12	4.47634e-10	DOWN
Synpo2l	1.53442	2.73771e-12	5.51832e-10	UP
Star	2.67437	2.94712e-12	5.85306e-10	UP
Dele1	-0.612397	3.35329e-12	6.56322e-10	DOWN
Nudt4	-0.764354	3.72987e-12	7.19599e-10	DOWN
Erbb4	-1.53588	4.32808e-12	8.2325e-10	DOWN
Idh3g	-0.557738	4.96951e-12	9.32128e-10	DOWN
mt-Co1	-0.63472	5.18475e-12	9.59178e-10	DOWN
Sod2	-0.750186	5.26288e-12	9.60475e-10	DOWN
Slc25a20	-0.675904	5.62289e-12	1.0125e-09	DOWN
Tmem150c	-1.62175	5.88198e-12	1.04521e-09	DOWN
Immt	-0.382671	6.7268e-12	1.17981e-09	DOWN
Akt2	-0.397346	7.00386e-12	1.21266e-09	DOWN
P2ry1	-1.10242	7.17712e-12	1.22692e-09	DOWN
Acss1	-0.654889	8.64964e-12	1.46017e-09	DOWN
Efhd2	1.36162	8.7831e-12	1.46439e-09	UP
Ldhb	-0.485196	9.33882e-12	1.53425e-09	DOWN
Fbn1	1.64123	9.42929e-12	1.53425e-09	UP
Pdpr	-0.663264	1.15468e-11	1.85642e-09	DOWN
Ccr5	1.9854	1.19809e-11	1.90355e-09	UP
Mfap5	1.67798	2.52994e-11	3.93766e-09	UP
Fcrls	1.44972	2.53666e-11	3.93766e-09	UP
Lcp1	1.21551	3.32057e-11	5.09595e-09	UP
Exoc2	-0.917488	3.79614e-11	5.76033e-09	DOWN
Nppb	2.50174	4.5745e-11	6.86429e-09	UP
Rbfox1	-1.23623	5.11904e-11	7.59699e-09	DOWN
Fhod3	-0.505264	5.61745e-11	8.24605e-09	DOWN
Adamts2	1.57745	5.72604e-11	8.31507e-09	UP
Eef1a1	0.541855	5.83904e-11	8.38896e-09	UP
Ptpn3	-0.693192	6.4139e-11	9.11786e-09	DOWN
Gm8113	-0.692261	1.03382e-10	1.44787e-08	DOWN
Ccr2	2.17251	1.03993e-10	1.44787e-08	UP
Atp5b	-0.45677	1.09619e-10	1.51062e-08	DOWN
Acsl1	-0.594009	1.12083e-10	1.52897e-08	DOWN
Timp1	2.87731	1.21805e-10	1.64497e-08	UP
Jpt1	1.18193	1.26079e-10	1.68583e-08	UP
Hadha	-0.606308	1.31516e-10	1.74129e-08	DOWN
Bckdhb	-0.941393	1.41227e-10	1.85172e-08	DOWN
Hfe2	-0.547658	1.49465e-10	1.94089e-08	DOWN
Etfdh	-0.717068	1.76634e-10	2.27185e-08	DOWN
Mpeg1	1.49896	1.95172e-10	2.4866e-08	UP
Fam131a	-1.15936	2.00696e-10	2.53309e-08	DOWN
Slc2a4	-0.553814	2.11329e-10	2.6426e-08	DOWN
Tmem38a	-0.387544	2.58238e-10	3.19954e-08	DOWN
Ctss	1.23765	2.62492e-10	3.22269e-08	UP
Col5a2	1.68672	3.18227e-10	3.87176e-08	UP
Ctps	0.74277	3.64017e-10	4.38933e-08	UP
Anxa5	0.653265	3.78872e-10	4.52803e-08	UP
Nlrc3	2.4915	4.07882e-10	4.83197e-08	UP
Rab31	0.871281	4.42404e-10	5.19536e-08	UP
Prkcd	1.17419	4.5979e-10	5.35298e-08	UP
Lynx1	-0.48993	5.11205e-10	5.9007e-08	DOWN
Serpine1	1.06678	5.18583e-10	5.93514e-08	UP
Mybpc2	1.62401	6.68175e-10	7.58295e-08	UP
Gca	-0.973788	8.53258e-10	9.60271e-08	DOWN
Tnc	3.14597	1.07373e-09	1.1984e-07	UP
Ppm1l	-0.688054	1.09529e-09	1.21245e-07	DOWN
Tax1bp3	0.700001	1.16711e-09	1.27376e-07	UP
Mccc2	-0.679813	1.17802e-09	1.27376e-07	DOWN
Dlat	-0.425931	1.17897e-09	1.27376e-07	DOWN
Ivd	-0.717496	1.31291e-09	1.40721e-07	DOWN
Prnp	0.543068	1.33347e-09	1.41799e-07	UP
Tmbim1	0.585872	1.51886e-09	1.60252e-07	UP
Coq9	-0.567863	1.73954e-09	1.82113e-07	DOWN
Emp1	1.483	1.83262e-09	1.90381e-07	UP
Pitpnc1	-0.650034	2.05445e-09	2.11797e-07	DOWN
Ndnf	1.06032	2.12975e-09	2.17896e-07	UP
Got1	-0.384427	2.1642e-09	2.19756e-07	DOWN
Pccb	-0.632204	2.1819e-09	2.199e-07	DOWN
Mapk14	-0.582376	2.21088e-09	2.2117e-07	DOWN
Mthfd2	2.39715	2.31388e-09	2.29772e-07	UP
A530016L24Rik	-1.06182	2.54323e-09	2.50703e-07	DOWN
mt-Nd1	-0.645172	2.82018e-09	2.74547e-07	DOWN
Igf1	1.2361	2.82577e-09	2.74547e-07	UP
Akap2	0.792949	2.90646e-09	2.80369e-07	UP
Hrc	-0.721699	2.99056e-09	2.86436e-07	DOWN
Adi1	-0.79816	3.12315e-09	2.97029e-07	DOWN
Igfbp7	1.06306	3.40669e-09	3.2173e-07	UP
March6	-0.434074	3.50985e-09	3.2917e-07	DOWN
Aldh5a1	-0.518878	3.5662e-09	3.32148e-07	DOWN
Gstm7	-0.844567	4.01292e-09	3.71195e-07	DOWN
Prkce	-0.625986	4.31226e-09	3.9617e-07	DOWN
Ltbp2	2.9688	4.51929e-09	4.12385e-07	UP
Slc25a42	-0.914355	4.59613e-09	4.16582e-07	DOWN
Nadk2	-0.822626	4.80639e-09	4.32736e-07	DOWN
Fsd2	-0.540915	4.95012e-09	4.42725e-07	DOWN
Ralgapa2	-0.719137	5.14208e-09	4.56867e-07	DOWN
Fgd4	-0.86666	5.3038e-09	4.66185e-07	DOWN
Mylk4	-0.953072	5.31599e-09	4.66185e-07	DOWN
Il10ra	2.99177	5.45784e-09	4.75537e-07	UP
Pkia	-0.623926	5.57122e-09	4.82303e-07	DOWN
Scn1b	1.20294	5.62911e-09	4.84211e-07	UP
Ccdc141	-0.645711	5.81311e-09	4.96873e-07	DOWN
Nppa	3.09685	6.1553e-09	5.22813e-07	UP
Ipo13	-0.630078	6.33148e-09	5.34417e-07	DOWN
Uck2	1.14795	6.52243e-09	5.47115e-07	UP
Phyh	-0.381889	6.78424e-09	5.65563e-07	DOWN
Smco1	-1.30034	7.61295e-09	6.30699e-07	DOWN
Idh3a	-0.412988	7.6607e-09	6.30699e-07	DOWN
Asb15	-0.870365	7.70569e-09	6.30699e-07	DOWN
Ech1	-0.967226	7.80919e-09	6.3532e-07	DOWN
Adra1a	-1.11046	8.49376e-09	6.86875e-07	DOWN
Rtn2	-0.707788	8.87034e-09	7.13059e-07	DOWN
Klhdc7a	1.36704	9.30098e-09	7.43253e-07	UP
Fech	-0.40924	9.415e-09	7.45973e-07	DOWN
Lrrc14b	-0.708962	9.44571e-09	7.45973e-07	DOWN
Efcab2	-0.805299	9.50073e-09	7.45973e-07	DOWN
Hdlbp	-0.732171	9.72283e-09	7.58999e-07	DOWN
Bcl2	1.22576	1.03027e-08	7.97789e-07	UP
Acadvl	-0.549295	1.03379e-08	7.97789e-07	DOWN
Ccl11	-1.9064	1.10518e-08	8.4804e-07	DOWN
BC004004	-0.609493	1.16318e-08	8.87498e-07	DOWN
Pcca	-0.449145	1.19376e-08	9.05714e-07	DOWN
Anxa2	0.639109	1.2448e-08	9.39165e-07	UP
Fah	-0.935362	1.25533e-08	9.41846e-07	DOWN
Masp1	0.973604	1.33137e-08	9.93379e-07	UP
Gpr22	-1.29171	1.35707e-08	1.00699e-06	DOWN
Trdn	-0.510153	1.39666e-08	1.03071e-06	DOWN
Decr1	-0.791294	1.54236e-08	1.13204e-06	DOWN
Sparc	1.0074	1.57471e-08	1.14954e-06	UP
Acadm	-0.676512	1.64062e-08	1.19121e-06	DOWN
Hsdl2	-0.533376	1.68656e-08	1.21802e-06	DOWN
Pla1a	1.13741	1.75852e-08	1.26324e-06	UP
Stom	-0.474853	1.8253e-08	1.30427e-06	DOWN
Mrc1	1.06484	1.99177e-08	1.41573e-06	UP
Adamtsl2	2.10613	2.06701e-08	1.46151e-06	UP
Susd6	-0.396593	2.23208e-08	1.57001e-06	DOWN
Tnni3k	-0.551832	2.25072e-08	1.57492e-06	DOWN
Col14a1	1.81299	2.26583e-08	1.57732e-06	UP
Anxa4	0.785078	2.28943e-08	1.58558e-06	UP
Ctsz	0.94596	2.35364e-08	1.62173e-06	UP
Nnt	-0.542946	2.36746e-08	1.62297e-06	DOWN
Mfap4	1.89948	2.53289e-08	1.72761e-06	UP
mt-Atp6	-0.602625	2.57318e-08	1.74627e-06	DOWN
Tnfrsf12a	1.5491	2.99644e-08	2.02335e-06	UP
Abcc9	-0.477749	3.09714e-08	2.08094e-06	DOWN
Vwa8	-0.604405	3.13611e-08	2.09669e-06	DOWN
Vldlr	-0.586458	3.17413e-08	2.11166e-06	DOWN
Anxa7	0.454283	3.24085e-08	2.13884e-06	UP
Rps6ka2	-0.542281	3.24666e-08	2.13884e-06	DOWN
Sulf1	1.09993	3.31387e-08	2.17252e-06	UP
Col6a3	1.21223	3.35927e-08	2.19164e-06	UP
Slc25a12	-0.52495	3.38387e-08	2.19275e-06	DOWN
Coq5	-0.412135	3.39345e-08	2.19275e-06	DOWN
Chrm2	-0.613506	3.41121e-08	2.19374e-06	DOWN
Nmrk2	1.70004	3.55312e-08	2.27417e-06	UP
Acat1	-0.651588	3.61385e-08	2.29572e-06	DOWN
Syt7	-0.697608	3.6208e-08	2.29572e-06	DOWN
Slc35e1	-0.491319	3.65049e-08	2.30373e-06	DOWN
Tmem106b	-0.526601	3.80551e-08	2.39039e-06	DOWN
Slc40a1	-1.0308	3.9583e-08	2.47485e-06	DOWN
mt-Nd4l	-0.603316	4.04264e-08	2.51594e-06	DOWN
Sfrp2	2.91029	4.06717e-08	2.51959e-06	UP
Itgbl1	1.59086	4.10749e-08	2.53295e-06	UP
Hacd4	1.16827	4.52361e-08	2.77688e-06	UP
Tnnt2	-0.379882	4.80448e-08	2.93288e-06	DOWN
Agpat3	-0.525056	4.82117e-08	2.93288e-06	DOWN
Mrgprh	-1.5679	4.8827e-08	2.95699e-06	DOWN
Pdha1	-0.365487	5.07735e-08	3.06114e-06	DOWN
Ndufv3	-0.473177	5.59154e-08	3.35617e-06	DOWN
Fuca2	0.591141	6.38766e-08	3.81705e-06	UP
As3mt	-0.718199	6.42215e-08	3.81862e-06	DOWN
Apbb1	-0.692056	6.44683e-08	3.81862e-06	DOWN
Perp	0.440195	6.59572e-08	3.88319e-06	UP
Ano10	-0.90929	6.61335e-08	3.88319e-06	DOWN
Fkrp	-0.541532	6.6595e-08	3.89336e-06	DOWN
Coq10a	-0.495681	6.70755e-08	3.89566e-06	DOWN
Pcolce	1.19643	6.72112e-08	3.89566e-06	UP
Gnpat	-0.266032	6.75238e-08	3.89705e-06	DOWN
Acsl6	-0.779078	7.25412e-08	4.1688e-06	DOWN
Lrp8	5.57737	7.6212e-08	4.3612e-06	UP
Rmnd5a	-0.419435	7.92157e-08	4.51396e-06	DOWN
Pptc7	-0.426544	8.1002e-08	4.59635e-06	DOWN
Tnni3	-0.577263	8.29075e-08	4.6848e-06	DOWN
Ppip5k2	-0.857553	8.55198e-08	4.81227e-06	DOWN
Ttll7	0.948433	9.13729e-08	5.1203e-06	UP
Eif4ebp2	-0.425328	9.54136e-08	5.32463e-06	DOWN
Isca1	-0.420414	9.94789e-08	5.52065e-06	DOWN
Phkg1	-1.08918	9.97437e-08	5.52065e-06	DOWN
Mvp	0.808102	1.00219e-07	5.52432e-06	UP
C3ar1	1.35859	1.06054e-07	5.82221e-06	UP
Dbnl	0.815717	1.13717e-07	6.21759e-06	UP
Prkar1a	0.457435	1.29942e-07	7.0761e-06	UP
Hexa	0.518625	1.37863e-07	7.47728e-06	UP
Tuba4a	-0.772762	1.39691e-07	7.53195e-06	DOWN
Rab12	-0.447799	1.39987e-07	7.53195e-06	DOWN
Cybb	1.02822	1.48075e-07	7.93553e-06	UP
Pdp2	-0.838712	1.49112e-07	7.9595e-06	DOWN
Matn2	0.783798	1.54696e-07	8.22507e-06	UP
Loxl3	1.89241	1.58e-07	8.36783e-06	UP
Cilp	3.08488	1.71572e-07	9.05111e-06	UP
Amy1	-2.08217	1.80033e-07	9.46051e-06	DOWN
Osbpl6	-0.754907	1.86468e-07	9.76065e-06	DOWN
Cnst	-0.542659	1.89108e-07	9.81577e-06	DOWN
Serping1	0.925389	1.89648e-07	9.81577e-06	UP
Aldh1a2	1.86984	1.90066e-07	9.81577e-06	UP
Acaa2	-0.728839	1.90428e-07	9.81577e-06	DOWN
Slc9a3	2.69264	1.98976e-07	1.02174e-05	UP
Mfn1	-0.352502	1.99744e-07	1.0218e-05	DOWN
Phlda3	1.50825	2.06183e-07	1.05076e-05	UP
Slc20a2	-0.53861	2.0922e-07	1.06223e-05	DOWN
Col6a1	1.18745	2.16183e-07	1.09347e-05	UP
Zfp970	-0.78335	2.18113e-07	1.09742e-05	DOWN
Ubr2	-0.586225	2.18589e-07	1.09742e-05	DOWN
Otulin	0.83093	2.2172e-07	1.10901e-05	UP
Fbl	0.776698	2.24404e-07	1.11829e-05	UP
Shisa4	2.63329	2.25999e-07	1.1221e-05	UP
Fbln2	1.1263	2.44041e-07	1.2064e-05	UP
Eci1	-0.837633	2.44764e-07	1.2064e-05	DOWN
Tmem184c	0.737406	2.48991e-07	1.22277e-05	UP
Gstk1	-0.817234	2.49977e-07	1.22317e-05	DOWN
Map3k5	-0.554685	2.57416e-07	1.25502e-05	DOWN
C1ra	1.06503	2.65523e-07	1.28989e-05	UP
Lox	1.9639	2.71209e-07	1.31279e-05	UP
Capg	1.19119	2.74156e-07	1.32231e-05	UP
Bgn	1.50759	2.82736e-07	1.35569e-05	UP
Clic5	0.553217	2.83084e-07	1.35569e-05	UP
Nampt	-0.668832	2.85247e-07	1.36122e-05	DOWN
Hspd1	-0.436488	2.88896e-07	1.37362e-05	DOWN
Serpinf1	1.61989	2.89878e-07	1.37362e-05	UP
Klhl13	-0.764462	3.18622e-07	1.50454e-05	DOWN
Rcc2	0.888324	3.23201e-07	1.52085e-05	UP
Sbno2	1.00888	3.28102e-07	1.53855e-05	UP
Pln	-0.49297	3.41437e-07	1.59554e-05	DOWN
Rasl11b	1.55814	3.51632e-07	1.63751e-05	UP
Ghr	-0.499328	3.56621e-07	1.65504e-05	DOWN
Slf1	-0.788316	3.58927e-07	1.66004e-05	DOWN
Lhfp	0.67073	3.60817e-07	1.66309e-05	UP
Krt80	1.63364	3.6428e-07	1.6698e-05	UP
Got2	-0.44648	3.64746e-07	1.6698e-05	DOWN
Trmt5	-0.678834	3.68918e-07	1.68319e-05	DOWN
Itga9	0.749308	3.71446e-07	1.68901e-05	UP
Dlst	-0.400073	3.7591e-07	1.70078e-05	DOWN
mt-Atp8	-0.593722	3.76551e-07	1.70078e-05	DOWN
Slc12a4	0.772538	3.87273e-07	1.74338e-05	UP
Sprr1a	3.81173	4.00769e-07	1.79813e-05	UP
Lbp	1.22565	4.02626e-07	1.80048e-05	UP
Amd1	-0.950518	4.15919e-07	1.85379e-05	DOWN
Wnk2	-1.1995	4.58436e-07	2.03657e-05	DOWN
Lgals3	2.07499	4.60365e-07	2.03844e-05	UP
Vcan	1.38617	4.73546e-07	2.08995e-05	UP
Loxl2	1.18939	4.94337e-07	2.16765e-05	UP
Phldb2	0.912296	4.94362e-07	2.16765e-05	UP
Mitf	-0.581529	5.09081e-07	2.22497e-05	DOWN
Tufm	-0.374354	5.115e-07	2.22832e-05	DOWN
C1qa	0.909021	5.32977e-07	2.31442e-05	UP
Bmp1	1.49317	5.56764e-07	2.40997e-05	UP
Col5a1	1.40054	5.70755e-07	2.46263e-05	UP
Tuba1b	0.454422	5.79648e-07	2.49304e-05	UP
Pgrmc2	0.517443	5.82258e-07	2.49631e-05	UP
Cd34	0.523325	5.86673e-07	2.50728e-05	UP
Ccdc80	1.20818	5.98128e-07	2.54818e-05	UP
C1qb	0.876941	6.18721e-07	2.62762e-05	UP
Slc7a5	1.14775	6.25972e-07	2.64183e-05	UP
Nipsnap2	-0.610423	6.25979e-07	2.64183e-05	DOWN
Cul3	-0.36483	6.43944e-07	2.70918e-05	DOWN
Arhgef9	-0.696524	6.59765e-07	2.76712e-05	DOWN
Sbk2	-1.41672	6.69774e-07	2.8004e-05	DOWN
Uqcrc1	-0.46959	6.80685e-07	2.83724e-05	DOWN
Rabgap1l	-0.568135	6.98456e-07	2.90235e-05	DOWN
Opa3	-0.453828	7.02473e-07	2.90278e-05	DOWN
Ephx2	-0.52409	7.02857e-07	2.90278e-05	DOWN
Eci2	-0.580551	7.15862e-07	2.94748e-05	DOWN
Cacna2d1	-0.576268	7.22797e-07	2.96698e-05	DOWN
Thbs3	2.07552	7.27721e-07	2.97814e-05	UP
Grk5	0.743486	7.4271e-07	3.0303e-05	UP
Coq8a	-0.405696	7.63407e-07	3.10536e-05	DOWN
Ptprn	1.28217	8.06488e-07	3.27076e-05	UP
Foxo4	-0.482265	8.13759e-07	3.29036e-05	DOWN
Pi16	1.5491	8.2704e-07	3.33211e-05	UP
Fxyd6	1.04787	8.29017e-07	3.33211e-05	UP
Tubb5	0.560719	8.32878e-07	3.33769e-05	UP
Pcolce2	1.07964	8.42751e-07	3.36726e-05	UP
Lrrc39	-0.728578	8.61032e-07	3.43016e-05	DOWN
Atp5a1	-0.316564	8.92138e-07	3.54362e-05	DOWN
Adgre1	1.02648	9.21966e-07	3.64633e-05	UP
Dgat2	-0.661602	9.23396e-07	3.64633e-05	DOWN
Cd63	0.665843	9.29954e-07	3.66152e-05	UP
Rrp12	0.900733	9.67844e-07	3.79325e-05	UP
Lyz2	1.01209	9.69027e-07	3.79325e-05	UP
Ndrg2	-0.303795	9.82442e-07	3.83465e-05	DOWN
Mmab	-0.554122	9.93891e-07	3.86816e-05	DOWN
Map1a	1.24042	1.07108e-06	4.15657e-05	UP
Epb41l3	-1.63895	1.07819e-06	4.1722e-05	DOWN
Acad11	-0.41448	1.10143e-06	4.24995e-05	DOWN
Itgb5	0.687423	1.11694e-06	4.29753e-05	UP
Cdnf	-0.625282	1.15325e-06	4.42461e-05	DOWN
F13a1	0.851044	1.18764e-06	4.54364e-05	UP
Aco2	-0.321376	1.19293e-06	4.55101e-05	DOWN
Mob1b	0.605969	1.21041e-06	4.60466e-05	UP
Prss23	0.898222	1.27061e-06	4.8138e-05	UP
Aldh4a1	-0.508836	1.27251e-06	4.8138e-05	DOWN
Des	0.67354	1.34547e-06	5.07559e-05	UP
Gpr157	-0.568619	1.46353e-06	5.50556e-05	DOWN
6430548M08Rik	0.670382	1.51576e-06	5.6862e-05	UP
Pink1	-0.667387	1.52212e-06	5.69424e-05	DOWN
Mrpl42	-0.463289	1.57788e-06	5.88654e-05	DOWN
Mtr	-0.75542	1.58737e-06	5.90564e-05	DOWN
Crlf1	3.21503	1.59934e-06	5.9338e-05	UP
Cttn	0.451997	1.60935e-06	5.95459e-05	UP
Rxrg	-0.601626	1.62956e-06	6.01291e-05	DOWN
Arpc2	0.305286	1.64397e-06	6.04953e-05	UP
N4bp2	-0.863744	1.6661e-06	6.11431e-05	DOWN
Gsta4	-0.615236	1.67645e-06	6.13561e-05	DOWN
Lxn	3.36294	1.75632e-06	6.41056e-05	UP
Tubb2a	0.838781	1.89045e-06	6.88154e-05	UP
mt-Nd2	-0.583734	1.91395e-06	6.94837e-05	DOWN
Nudt18	0.87009	1.95951e-06	7.09468e-05	UP
Ces1d	-1.06943	2.04356e-06	7.37923e-05	DOWN
Gpm6b	0.869399	2.12483e-06	7.65223e-05	UP
Syndig1	5.29903	2.16376e-06	7.7717e-05	UP
Tmem182	-0.430086	2.2812e-06	8.16816e-05	DOWN
Slc2a12	-1.02259	2.28624e-06	8.16816e-05	DOWN
Trim35	0.413103	2.32236e-06	8.27531e-05	UP
Laptm5	1.11804	2.3941e-06	8.5085e-05	UP
Erc1	-0.737378	2.43564e-06	8.63343e-05	DOWN
Mical1	1.14947	2.45043e-06	8.66312e-05	UP
Plcg2	1.01476	2.5625e-06	9.03565e-05	UP
Arpc3	0.544629	2.62638e-06	9.21295e-05	UP
Ankrd23	0.840652	2.62642e-06	9.21295e-05	UP
Bicc1	0.920288	2.72985e-06	9.53749e-05	UP
Lgals4	-1.4638	2.73307e-06	9.53749e-05	DOWN
Acadl	-0.368323	2.7521e-06	9.55573e-05	DOWN
Adprhl1	0.37834	2.75245e-06	9.55573e-05	UP
Sec31b	-0.658329	2.80867e-06	9.72074e-05	DOWN
Bckdk	-0.428998	2.81437e-06	9.72074e-05	DOWN
Ankrd40	-0.376231	2.91652e-06	0.000100479	DOWN
Rpl3l	-0.658332	3.01253e-06	0.000103522	DOWN
Pigo	-0.667076	3.04155e-06	0.000104254	DOWN
Pard3b	-0.735694	3.09732e-06	0.000105807	DOWN
Fhl1	0.457574	3.10252e-06	0.000105807	UP
Angpt1	-0.804894	3.1529e-06	0.000107254	DOWN
Dap	0.983103	3.20594e-06	0.000108784	UP
Msn	0.612509	3.2195e-06	0.000108971	UP
Slc22a4	1.28007	3.27786e-06	0.000110669	UP
Col15a1	0.941395	3.32132e-06	0.000111856	UP
Ace	1.01788	3.34233e-06	0.000112284	UP
Tuba1c	0.774756	3.40412e-06	0.000113991	UP
Sorl1	0.936102	3.41003e-06	0.000113991	UP
Dusp18	-0.692568	3.45365e-06	0.000115164	DOWN
Cp	0.528026	3.49764e-06	0.000116344	UP
Pank1	-0.656265	3.51357e-06	0.000116587	DOWN
Trove2	0.659889	3.61916e-06	0.000119607	UP
Slc38a4	0.974179	3.62229e-06	0.000119607	UP
Fbp2	-0.945767	3.66719e-06	0.000120794	DOWN
Tcaf1	0.892178	3.70919e-06	0.00012188	UP
Adck1	-0.597927	3.76362e-06	0.000123368	DOWN
Col1a2	1.55904	3.80522e-06	0.000124285	UP
Gid4	-0.402851	3.80999e-06	0.000124285	DOWN
Ube2r2	-0.420652	3.96116e-06	0.000128905	DOWN
Mut	-0.433307	3.97466e-06	0.000129033	DOWN
Pam	0.670982	4.04692e-06	0.000131064	UP
Gm20594	-0.785556	4.09544e-06	0.000132318	DOWN
Kyat3	-1.01083	4.16134e-06	0.000133927	DOWN
Akip1	1.24465	4.16508e-06	0.000133927	UP
St3gal3	-0.42057	4.20358e-06	0.000134844	DOWN
Arel1	-0.546864	4.39183e-06	0.000140549	DOWN
Echdc3	-0.600705	4.42712e-06	0.000141344	DOWN
Mrpl37	-0.462049	4.48624e-06	0.000142893	DOWN
Cpxm2	0.821373	4.49739e-06	0.000142911	UP
Pde4d	-0.646075	4.62916e-06	0.000146753	DOWN
Immp2l	-1.28819	4.68691e-06	0.000148236	DOWN
Myo5a	0.825557	4.79264e-06	0.000151226	UP
Lpl	-0.392324	4.86713e-06	0.000153168	DOWN
Npc2	0.496553	4.88515e-06	0.000153168	UP
Myl2	-0.538189	4.88822e-06	0.000153168	DOWN
Reep5	-0.388075	4.93862e-06	0.000154389	DOWN
C7	1.28475	5.10096e-06	0.000159096	UP
Odc1	0.620977	5.19405e-06	0.000161626	UP
Lhfpl2	1.45004	5.25011e-06	0.000162995	UP
Agl	-0.403932	5.36132e-06	0.000166066	DOWN
Vav1	1.92351	5.51581e-06	0.000170103	UP
B4galnt1	5.0318	5.51937e-06	0.000170103	UP
Khdrbs3	-0.503504	5.52944e-06	0.000170103	DOWN
Cdip1	-0.454699	5.59497e-06	0.000171727	DOWN
Plat	0.800523	5.69435e-06	0.000174381	UP
Tmem176b	0.822803	5.73803e-06	0.000175318	UP
Hexb	0.791322	5.75088e-06	0.000175318	UP
Rbm24	-0.537599	5.89581e-06	0.000179331	DOWN
Klf9	-0.695311	5.92872e-06	0.000179418	DOWN
Slc25a11	-0.418733	5.9333e-06	0.000179418	DOWN
Gpcpd1	-0.753358	5.94548e-06	0.000179418	DOWN
Klhl24	-0.434332	5.95183e-06	0.000179418	DOWN
Slc16a10	-0.655525	6.05975e-06	0.000182265	DOWN
Plek	1.22571	6.09256e-06	0.000182845	UP
Ahnak2	1.28936	6.21337e-06	0.000186057	UP
Cacna1s	-0.965944	6.31215e-06	0.000188596	DOWN
Sv2c	-3.12396	6.38634e-06	0.000190392	DOWN
Azin1	0.68994	6.40216e-06	0.000190443	UP
Nudt3	-0.444869	6.49472e-06	0.000192772	DOWN
Col6a2	1.05442	6.63988e-06	0.000196648	UP
mt-Co3	-0.559939	6.77979e-06	0.000200352	DOWN
Asb7	6.22981	6.83417e-06	0.000201518	UP
Rab3a	-0.706647	6.96945e-06	0.00020506	DOWN
Pla2g5	-0.806633	7.01121e-06	0.00020584	DOWN
Serpina3n	2.36772	7.16271e-06	0.000209832	UP
Pde4a	-0.61615	7.19197e-06	0.000210233	DOWN
Pfkm	-0.343952	7.22773e-06	0.000210822	DOWN
Col1a1	1.74352	7.41451e-06	0.000215804	UP
Tsc1	-0.492076	7.60587e-06	0.000220897	DOWN
Cyp4b1	-0.689531	7.75228e-06	0.000224666	DOWN
Cox10	-0.424209	7.77331e-06	0.000224793	DOWN
Psat1	2.05944	7.89747e-06	0.000227896	UP
Tollip	-0.378275	8.05811e-06	0.000232036	DOWN
Slc25a34	-0.921627	8.13645e-06	0.000233793	DOWN
Nsmaf	-0.513455	8.18273e-06	0.000234624	DOWN
Armc2	-0.777957	8.27122e-06	0.000236658	DOWN
Cmya5	-0.649593	8.46131e-06	0.000241586	DOWN
Ncoa2	-0.416917	8.5176e-06	0.00024268	DOWN
Hspa12a	-0.624001	8.82916e-06	0.000251027	DOWN
Pxmp4	-0.53574	8.90393e-06	0.000252621	DOWN
Comt	0.613886	8.96061e-06	0.000253696	UP
Akr1b8	1.49018	9.04573e-06	0.00025557	UP
Clcn4	-0.368632	9.12442e-06	0.000257255	DOWN
Epm2a	-0.491767	9.28964e-06	0.000261368	DOWN
Gdf15	2.77827	9.52684e-06	0.000267079	UP
Limch1	-0.418074	9.54272e-06	0.000267079	DOWN
Plekho1	0.679767	9.55197e-06	0.000267079	UP
Ecsit	-0.389081	9.68546e-06	0.000270252	DOWN
Plekho2	0.798669	9.8468e-06	0.000274188	UP
Clic1	0.870234	1.0402e-05	0.000289051	UP
Flnc	0.802858	1.04752e-05	0.000290487	UP
Atp6v0e2	1.03616	1.06231e-05	0.000293985	UP
Spta1	0.735051	1.07614e-05	0.000297205	UP
Oat	-0.335479	1.0906e-05	0.000300582	DOWN
Cltb	0.5094	1.11075e-05	0.000305229	UP
Snap91	0.916252	1.11198e-05	0.000305229	UP
Mb	-0.45952	1.13591e-05	0.000311088	DOWN
Epn3	0.948489	1.13793e-05	0.000311088	UP
Smyd1	-0.304562	1.14438e-05	0.000312218	DOWN
Ifit2	0.861441	1.16101e-05	0.000315336	UP
Cox19	0.878785	1.1617e-05	0.000315336	UP
Raf1	-0.51377	1.16281e-05	0.000315336	DOWN
Ndufa8	-0.348823	1.24768e-05	0.000337673	DOWN
Tppp	-0.729014	1.25309e-05	0.00033846	DOWN
Abca4	-1.41227	1.2825e-05	0.000345711	DOWN
Scn4a	-0.845064	1.31221e-05	0.000353017	DOWN
Plekha4	2.16962	1.32299e-05	0.000355209	UP
C1qc	0.920467	1.33885e-05	0.000358755	UP
Vwa5a	0.431028	1.36531e-05	0.000365118	UP
Pex11a	-0.607739	1.3767e-05	0.000366948	DOWN
Stab1	0.894325	1.37838e-05	0.000366948	UP
Fam20b	-0.35844	1.3803e-05	0.000366948	DOWN
Kcnk1	-2.88012	1.42618e-05	0.000378401	DOWN
Max	-0.648962	1.43117e-05	0.000378979	DOWN
P3h3	1.03123	1.43781e-05	0.000379992	UP
Tlr13	1.76933	1.4581e-05	0.000384603	UP
Dtx3	0.581447	1.49373e-05	0.000393231	UP
Tcea3	-0.591335	1.50685e-05	0.000395915	DOWN
Exoc4	0.429728	1.5141e-05	0.000397047	UP
Cd44	1.1378	1.56708e-05	0.000410144	UP
Pde7a	-0.88942	1.59093e-05	0.00041558	DOWN
C1qtnf6	1.34083	1.59464e-05	0.000415745	UP
Slc25a51	-0.345262	1.63051e-05	0.000423441	DOWN
mt-Cytb	-0.485629	1.63162e-05	0.000423441	DOWN
Tpm3	0.489323	1.63356e-05	0.000423441	UP
Rtn4ip1	-0.380111	1.64035e-05	0.000424385	DOWN
Iqgap1	0.616364	1.67056e-05	0.000431375	UP
Adcy7	1.01755	1.67722e-05	0.000432267	UP
Pla2g7	1.1445	1.68474e-05	0.000433379	UP
Pik3ap1	1.62993	1.70667e-05	0.000438185	UP
Lpin1	-0.650235	1.71968e-05	0.000440688	DOWN
Zfp991	1.87559	1.78305e-05	0.000456061	UP
Armh4	-0.678069	1.79672e-05	0.00045869	DOWN
Sbk1	-0.614915	1.84319e-05	0.000469665	DOWN
Timp2	0.723601	1.85313e-05	0.00047131	UP
Ddx21	0.379604	1.87938e-05	0.000477088	UP
Slc11a1	1.86593	1.9026e-05	0.000481871	UP
Pld4	1.10562	1.90536e-05	0.000481871	UP
Sulf2	0.662832	1.94381e-05	0.000490676	UP
Islr	0.862523	1.95617e-05	0.000492876	UP
Ugdh	0.802504	2.05854e-05	0.000517703	UP
Meox1	1.2954	2.06739e-05	0.00051896	UP
Abcc1	0.743096	2.08023e-05	0.000520668	UP
Otulinl	2.16055	2.0819e-05	0.000520668	UP
Tnfrsf1b	0.917483	2.12102e-05	0.000529471	UP
Clpb	-0.349681	2.14641e-05	0.000534822	DOWN
Oxa1l	-0.414087	2.20363e-05	0.000548067	DOWN
Psmb10	0.72518	2.21815e-05	0.000550663	UP
S100a11	0.696921	2.23495e-05	0.000553817	UP
Gpr155	-0.639811	2.24947e-05	0.000555591	DOWN
Kif5b	0.412331	2.25034e-05	0.000555591	UP
Adcy9	-0.548488	2.25555e-05	0.000555861	DOWN
Hif1a	0.519872	2.28101e-05	0.000561112	UP
Asns	1.59931	2.348e-05	0.00057654	UP
Acot1	-1.81491	2.35248e-05	0.000576592	DOWN
Cd99l2	-0.310048	2.36343e-05	0.000578227	DOWN
Tmcc1	-0.458852	2.37551e-05	0.000580132	DOWN
Csdc2	-0.706812	2.38428e-05	0.000581223	DOWN
Atp5o	-0.328528	2.43535e-05	0.000592602	DOWN
Rangap1	0.566345	2.46185e-05	0.000597972	UP
Thbs4	1.98473	2.46734e-05	0.00059823	UP
St6galnac6	-0.408726	2.48083e-05	0.000600424	DOWN
Tmem63b	-0.404543	2.49256e-05	0.000602184	DOWN
Enah	0.674385	2.52503e-05	0.00060872	UP
Myo1c	0.425281	2.52863e-05	0.00060872	UP
Mipep	-0.445865	2.56981e-05	0.000617533	DOWN
Lrrc8d	0.867839	2.62404e-05	0.000629444	UP
Dab2	0.748467	2.65896e-05	0.00063669	UP
Dio2	2.24675	2.67023e-05	0.000637467	UP
Scmh1	-0.587499	2.67165e-05	0.000637467	DOWN
Opa1	-0.400327	2.7563e-05	0.000656505	DOWN
Gpx3	0.775712	2.76362e-05	0.00065709	UP
Dennd4b	-0.559116	2.78184e-05	0.000660259	DOWN
Vdac1	-0.312902	2.83237e-05	0.000671073	DOWN
Cdv3	0.368896	2.84629e-05	0.00067319	UP
Sardh	1.52602	2.87658e-05	0.000679164	UP
Tnxb	0.803393	2.93195e-05	0.000691029	UP
Cx3cr1	1.59764	2.98515e-05	0.000702342	UP
Abcb8	-0.432528	3.05217e-05	0.000716862	DOWN
Asap2	0.540414	3.10346e-05	0.000727643	UP
Etfa	-0.570239	3.15817e-05	0.000739186	DOWN
Dgcr2	-0.471776	3.20516e-05	0.000748887	DOWN
Eif4a1	0.50636	3.25157e-05	0.00075842	UP
2310061I04Rik	-0.423883	3.25849e-05	0.000758723	DOWN
Suclg2	-0.477281	3.27712e-05	0.000761748	DOWN
H2-Eb1	0.99329	3.31169e-05	0.000768461	UP
B4galt5	0.82545	3.34362e-05	0.000774539	UP
Spcs3	0.505841	3.36738e-05	0.000778706	UP
Ifitm2	0.487755	3.37701e-05	0.000779598	UP
Mrc2	1.13751	3.45284e-05	0.000794456	UP
Pdk2	-0.556821	3.45313e-05	0.000794456	DOWN
Cyb5r3	0.47761	3.49609e-05	0.000802118	UP
Anks1	-0.512596	3.49832e-05	0.000802118	DOWN
Stard10	-0.937606	3.51541e-05	0.000804672	DOWN
Cdk16	-0.288673	3.56933e-05	0.000815631	DOWN
Tmem56	-1.66166	3.60004e-05	0.000821259	DOWN
Tmem135	-0.452051	3.64873e-05	0.000829192	DOWN
Mmp2	1.02638	3.65137e-05	0.000829192	UP
Idh3b	-0.510272	3.65324e-05	0.000829192	DOWN
Adam9	0.348453	3.69008e-05	0.00083615	UP
Ocrl	-0.494089	3.72529e-05	0.000842715	DOWN
Plekhf1	-0.914123	3.74629e-05	0.000845833	DOWN
Ak1	-0.357689	3.7516e-05	0.000845833	DOWN
Fam129a	0.613903	3.77442e-05	0.000849434	UP
Thrb	-0.776729	3.78015e-05	0.000849434	DOWN
Slc38a1	0.805264	3.80642e-05	0.000853667	UP
Camk2a	-0.557413	3.81164e-05	0.000853667	DOWN
Ank	-0.413625	3.81995e-05	0.000854112	DOWN
Zbtb18	-0.455571	3.86954e-05	0.000863771	DOWN
Pygo1	-0.612704	3.9322e-05	0.00087631	DOWN
Klc1	0.37237	3.96521e-05	0.00088221	UP
Comp	2.55682	3.99152e-05	0.000886603	UP
Eln	1.83354	4.07261e-05	0.00090313	UP
Carhsp1	0.644035	4.09103e-05	0.000905727	UP
Lmtk2	-0.46327	4.14504e-05	0.000916182	DOWN
Rpl10-ps3	0.394948	4.21601e-05	0.000930346	UP
Galm	-0.531377	4.23207e-05	0.000932368	DOWN
Fcgr2b	0.907762	4.24677e-05	0.000934082	UP
Tlr4	0.749493	4.26366e-05	0.000936272	UP
Slc9a9	1.21889	4.38252e-05	0.000960811	UP
Snx1	0.505964	4.44234e-05	0.000972347	UP
Cobll1	-0.639698	4.45358e-05	0.000972606	DOWN
Marcks	0.556878	4.45999e-05	0.000972606	UP
Actr3b	-0.512753	4.46768e-05	0.000972606	DOWN
Pttg1	-0.531413	4.47233e-05	0.000972606	DOWN
Arpc1b	0.719382	4.52217e-05	0.000981864	UP
Mgst3	-0.518262	4.57558e-05	0.000991866	DOWN
Mef2a	-0.438191	4.59132e-05	0.000993682	DOWN
Gstz1	-0.535436	4.63287e-05	0.00100107	DOWN
Il13ra1	0.478541	4.69373e-05	0.0010126	UP
Tmem246	-0.477665	4.70597e-05	0.00101362	DOWN
Anxa11	-0.503021	4.79509e-05	0.00102942	DOWN
Nmnat1	-0.472694	4.79978e-05	0.00102942	DOWN
Asb14	-0.810681	4.80219e-05	0.00102942	DOWN
Carnmt1	-0.426845	4.86165e-05	0.00104052	DOWN
Kctd17	0.803534	4.90822e-05	0.00104882	UP
Ddr1	0.718753	4.93252e-05	0.00105235	UP
Atp9a	0.492231	4.9731e-05	0.00105933	UP
Mfhas1	-0.503602	4.98356e-05	0.00105989	DOWN
Ap1s2	0.480853	4.99318e-05	0.00106026	UP
Actg1	0.502448	5.01401e-05	0.00106302	UP
Ccdc85c	-0.519626	5.0497e-05	0.00106891	DOWN
Csf1r	0.607308	5.15006e-05	0.00108673	UP
Tmlhe	-0.765336	5.15326e-05	0.00108673	DOWN
Rfk	-0.321235	5.16126e-05	0.00108673	DOWN
Myzap	-0.382362	5.16609e-05	0.00108673	DOWN
Cd68	1.31424	5.20686e-05	0.00109215	UP
Eppk1	3.15374	5.21017e-05	0.00109215	UP
Kcnd3	-0.635759	5.2161e-05	0.00109215	DOWN
Gas6	0.43433	5.23492e-05	0.00109439	UP
Mrpl39	-0.397321	5.28722e-05	0.00110361	DOWN
Oxct1	-0.375372	5.35543e-05	0.00111613	DOWN
Dock2	1.21548	5.46503e-05	0.00113722	UP
Gcdh	-0.637434	5.5006e-05	0.00114286	DOWN
Iah1	0.779214	5.53865e-05	0.00114899	UP
Pltp	0.632808	5.56231e-05	0.00115213	UP
Cdc40	-0.443154	5.58691e-05	0.00115545	DOWN
Ly86	1.31724	5.59791e-05	0.00115596	UP
Suclg1	-0.489067	5.62789e-05	0.00116038	DOWN
Csf1	0.619539	5.78772e-05	0.00119151	UP
Mlxip	-0.509125	5.80165e-05	0.00119256	DOWN
Sirpa	0.513871	5.86839e-05	0.001203	UP
Slc22a5	-0.709039	5.87025e-05	0.001203	DOWN
mt-Nd4	-0.545926	6.035e-05	0.00123489	DOWN
Ppp1r13b	-0.472217	6.14237e-05	0.00125496	DOWN
Sorcs2	-0.770542	6.21542e-05	0.00126796	DOWN
Kifap3	-0.45788	6.35767e-05	0.00129503	DOWN
Ankrd45	1.08412	6.46173e-05	0.00131424	UP
Retsat	-0.640236	6.49396e-05	0.00131881	DOWN
Cfh	0.902549	6.56745e-05	0.00133173	UP
Slc4a2	0.502401	6.6322e-05	0.00134212	UP
4833439L19Rik	-0.237285	6.63855e-05	0.00134212	DOWN
D5Ertd579e	-0.35055	6.75023e-05	0.00136266	DOWN
Qsox1	0.650554	6.83171e-05	0.00137513	UP
Rac2	1.68253	6.8324e-05	0.00137513	UP
Tob2	-0.818205	6.87893e-05	0.00138244	DOWN
Ablim1	-0.432313	6.92082e-05	0.00138879	DOWN
Grip1	4.05671	6.93665e-05	0.0013899	UP
Cfb	1.56375	7.00247e-05	0.00140101	UP
P2ry6	1.20059	7.04137e-05	0.00140671	UP
Atl3	0.555705	7.15984e-05	0.00142812	UP
Herpud1	-1.05288	7.16966e-05	0.00142812	DOWN
Abhd18	-0.696991	7.19042e-05	0.00143014	DOWN
Arhgap20	-0.636748	7.22015e-05	0.00143394	DOWN
Dcaf8	-0.278564	7.25154e-05	0.00143806	DOWN
Cyyr1	-0.411618	7.29174e-05	0.00144391	DOWN
Asb10	-0.59778	7.33759e-05	0.00145087	DOWN
Cmss1	-0.645458	7.37725e-05	0.00145552	DOWN
Pqlc1	-0.425981	7.3827e-05	0.00145552	DOWN
Gusb	0.641789	7.44854e-05	0.00146636	UP
Aspn	0.812462	7.55492e-05	0.00148514	UP
Tspan17	0.8773	7.57731e-05	0.00148738	UP
Acot7	-0.467677	7.63632e-05	0.00149679	DOWN
Psme4	-0.363002	7.65302e-05	0.00149691	DOWN
Zim1	-1.4311	7.65914e-05	0.00149691	DOWN
Dcaf4	-0.711794	7.74992e-05	0.00151247	DOWN
Dock5	-0.58106	7.80908e-05	0.00152181	DOWN
Clec12a	1.46046	7.90087e-05	0.00153532	UP
Dhrs11	-0.464735	7.90112e-05	0.00153532	DOWN
Dnaja3	-0.273527	7.91874e-05	0.00153653	DOWN
Col4a2	0.820269	7.99626e-05	0.00154935	UP
Rhbdf1	0.81425	8.0485e-05	0.00155687	UP
Eepd1	-0.680836	8.05815e-05	0.00155687	DOWN
Cndp2	0.541575	8.1254e-05	0.00156762	UP
Nudt14	-0.639264	8.14575e-05	0.00156931	DOWN
Uqcc3	0.607035	8.19848e-05	0.00157721	UP
Kansl1l	-0.511797	8.21305e-05	0.00157777	DOWN
Apex2	-1.03457	8.22883e-05	0.00157856	DOWN
Smoc2	0.464225	8.36779e-05	0.00160294	UP
Cpeb3	-0.558563	8.42299e-05	0.00161122	DOWN
Cd84	1.36808	8.67391e-05	0.00165539	UP
Dnajc28	-0.416555	8.67838e-05	0.00165539	DOWN
Ppm1e	0.612613	8.74768e-05	0.00166625	UP
Cacfd1	-0.363147	8.7942e-05	0.00167276	DOWN
AI593442	1.52215	8.82192e-05	0.00167567	UP
Txlnb	-0.387121	8.96687e-05	0.0017002	DOWN
Ephx1	0.728046	8.97627e-05	0.0017002	UP
Sucla2	-0.511378	8.99178e-05	0.00170076	DOWN
Tnfrsf1a	0.494711	9.3351e-05	0.00176322	UP
Rxra	-0.467428	9.35553e-05	0.00176462	DOWN
Dhrs7c	-0.5441	9.38163e-05	0.00176707	DOWN
Tep1	0.713632	9.46072e-05	0.00177948	UP
Lrp1	1.05469	9.5098e-05	0.00178623	UP
Cngb3	-1.5075	9.5538e-05	0.001792	DOWN
Ppp3ca	-0.377312	9.64358e-05	0.00180633	DOWN
Ak4	-0.489419	9.69443e-05	0.00181334	DOWN
Luc7l2	-0.524598	9.71432e-05	0.00181455	DOWN
Itgb2	1.64309	9.84494e-05	0.00183641	UP
Sorbs2	0.563088	0.000100834	0.00187829	UP
Mr1	-2.10784	0.000101091	0.00188049	DOWN
App	0.492679	0.000105006	0.00195062	UP
Rab8b	0.632548	0.000105257	0.0019526	UP
Ank1	-0.366581	0.000107113	0.0019843	DOWN
Hpgds	1.56792	0.000108476	0.00200564	UP
Medag	0.771918	0.000108562	0.00200564	UP
Emilin1	1.2172	0.000109507	0.00202034	UP
Selenbp1	-0.585538	0.000110197	0.0020303	DOWN
Hdac3	-0.353898	0.000110728	0.0020373	DOWN
Camsap1	-0.75558	0.000111717	0.00205161	DOWN
Krt18	3.76534	0.000111809	0.00205161	UP
Nars	0.313182	0.000112361	0.00205893	UP
Nudt12	-0.696905	0.000115506	0.00211371	DOWN
Taco1	-0.416431	0.000118362	0.00216303	DOWN
Rapgef4	-0.611967	0.000120236	0.0021943	DOWN
Myo7a	1.18833	0.000120577	0.00219757	UP
Mavs	-0.379597	0.000120742	0.00219759	DOWN
Lrtm1	-0.679661	0.000121117	0.00220147	DOWN
Ccrl2	-0.89298	0.000121674	0.00220862	DOWN
Kcnk3	-0.446195	0.000125476	0.00227457	DOWN
Gm49358	-4.86491	0.000125894	0.00227909	DOWN
Gatad1	-0.371792	0.000127367	0.00230117	DOWN
Apobec1	1.09131	0.000127454	0.00230117	UP
2610507B11Rik	-0.325223	0.0001315	0.00237104	DOWN
Inhba	1.31851	0.00013169	0.0023713	UP
Usp2	-0.664951	0.0001329	0.0023899	DOWN
Ppara	-0.860785	0.000134175	0.00240961	DOWN
Npepps	-0.408568	0.000135162	0.00242327	DOWN
S100a6	0.899313	0.000135294	0.00242327	UP
Sntb1	1.20038	0.000135805	0.00242824	UP
Mmp23	1.21465	0.000135931	0.00242824	UP
Gars	0.404566	0.000136258	0.00243086	UP
Gas7	0.864585	0.000136771	0.00243576	UP
Tmem65	-0.359605	0.000136893	0.00243576	DOWN
Rasgef1a	2.3899	0.000138849	0.0024643	UP
Ten1	1.27028	0.000138862	0.0024643	UP
Ybx1	-0.295048	0.000140949	0.00249806	DOWN
Soat1	1.23019	0.000142139	0.00251584	UP
mt-Co2	-0.664543	0.000143572	0.00253788	DOWN
Fyb	1.67479	0.000144104	0.00254358	UP
Hdac11	-0.553186	0.000144271	0.00254358	DOWN
Hdac4	-0.587351	0.000145469	0.00256136	DOWN
Gm7694	-0.807898	0.000146569	0.00257736	DOWN
Skap2	0.755579	0.000148026	0.0025996	UP
Fes	0.985771	0.000148563	0.00260472	UP
Tfdp2	-0.758205	0.000148703	0.00260472	DOWN
Epm2aip1	-0.40287	0.000149747	0.00261823	DOWN
Plk2	0.773957	0.000149862	0.00261823	UP
Cyth4	1.28191	0.00015145	0.00264256	UP
Osbpl2	-0.339994	0.000152595	0.00265909	DOWN
Eno1	0.451118	0.000152883	0.00266067	UP
Cabcoco1	-0.854297	0.000153362	0.00266558	DOWN
Blk	1.5836	0.000154235	0.0026773	UP
Mia2	-0.448021	0.000154536	0.00267908	DOWN
Nfe2l1	-0.22886	0.000155205	0.00268648	DOWN
Nt5c1a	-0.846271	0.000155522	0.00268648	DOWN
Elf4	0.825378	0.000155559	0.00268648	UP
Zcrb1	-0.467469	0.000157145	0.00271041	DOWN
H3f3b	0.371111	0.000157396	0.00271063	UP
Tbx15	1.92681	0.00015756	0.00271063	UP
Ube2s	-0.452819	0.000158077	0.00271606	DOWN
Ncor1	-0.449272	0.000160042	0.00274634	DOWN
Selenow	0.498507	0.000162237	0.00278048	UP
Eif4a2	-0.546445	0.000164607	0.00281751	DOWN
Sec61a1	0.4588	0.000166119	0.00283979	UP
Ecpas	-0.31443	0.000166644	0.0028438	DOWN
Gpsm1	-0.648871	0.000166775	0.0028438	DOWN
Arhgap26	-0.593285	0.000168196	0.00286443	DOWN
Ndufa12	-0.319376	0.000168562	0.00286704	DOWN
Egln3	-0.582615	0.00017	0.00288786	DOWN
Narf	-0.329708	0.00017076	0.00289712	DOWN
Pmp22	0.473563	0.000172578	0.00292128	UP
Slc6a17	-0.969629	0.000172616	0.00292128	DOWN
Atl2	-0.532562	0.000173108	0.00292593	DOWN
Rcan1	1.26282	0.000173514	0.00292913	UP
Coro1a	1.07713	0.000174832	0.00294606	UP
Rab5c	0.396836	0.000174953	0.00294606	UP
Ppp2r5c	-0.257371	0.000175181	0.00294622	DOWN
Ung	-0.710411	0.000175929	0.00295513	DOWN
Coa7	-0.763213	0.000178191	0.0029894	DOWN
Klf15	-0.991599	0.000184699	0.00309473	DOWN
Me1	-0.33023	0.000184927	0.00309473	DOWN
Gpx1	0.599436	0.00018537	0.0030983	UP
Fzd1	1.04855	0.000188035	0.00313895	UP
D2hgdh	-0.495394	0.000188735	0.00314564	DOWN
Alcam	1.75896	0.000188902	0.00314564	UP
Syk	0.49605	0.000189267	0.00314785	UP
Pofut2	0.426307	0.000189755	0.00314939	UP
Ptn	1.34462	0.000189826	0.00314939	UP
Otud4	-0.315645	0.000190589	0.00315816	DOWN
Six1	-1.852	0.00019133	0.00316054	DOWN
Fastk	-0.461102	0.000191571	0.00316054	DOWN
Aoah	1.66601	0.000191661	0.00316054	UP
Lum	0.86333	0.000191708	0.00316054	UP
Cysltr1	1.15856	0.000191902	0.00316054	UP
Cygb	0.692082	0.000193883	0.00318926	UP
Cd52	1.9781	0.000196884	0.00323469	UP
Serpinb6a	0.310734	0.000198359	0.00325424	UP
P3h2	1.12442	0.000198555	0.00325424	UP
Mief2	-0.531024	0.000200044	0.00327466	DOWN
Ubr3	-0.337835	0.000200918	0.00328499	DOWN
Smarcd1	-0.526564	0.000202366	0.00330466	DOWN
Ywhae	-0.287249	0.000202941	0.00331005	DOWN
Unc93b1	0.827781	0.000205893	0.00335414	UP
Trp53inp2	-0.326864	0.000208262	0.00338865	DOWN
Tsku	1.47789	0.000212521	0.00344971	UP
Mybpc3	0.285231	0.000212526	0.00344971	UP
Intu	-0.513457	0.00021394	0.00346849	DOWN
Nckap1l	1.31294	0.000216874	0.00351185	UP
Sesn1	-0.730237	0.000218289	0.00353053	DOWN
Mgrn1	-0.361269	0.000219245	0.00354175	DOWN
Blcap	-0.471504	0.00022001	0.00354986	DOWN
Siglec1	1.28212	0.00022233	0.00358301	UP
Zfp697	0.767289	0.000223895	0.00360394	UP
Acacb	-0.627849	0.000230882	0.00371026	DOWN
Fat1	0.889379	0.00023105	0.00371026	UP
Cercam	1.51308	0.000231832	0.00371423	UP
Klhl21	-0.394938	0.000231847	0.00371423	DOWN
Cd248	1.09093	0.000237094	0.00379379	UP
Ctsc	0.593552	0.000239907	0.00383426	UP
Esrrg	-0.408176	0.000242082	0.00386444	DOWN
P2rx7	1.00539	0.000242475	0.00386614	UP
Slc6a8	0.294007	0.000243546	0.00387864	UP
Abcd3	-0.466991	0.000245275	0.00390158	DOWN
Trf	0.81089	0.000246464	0.00391588	UP
Kif1c	-0.314155	0.000248271	0.00393994	DOWN
Rtf1	-0.376172	0.000248562	0.00393994	DOWN
Ftl1	0.670814	0.00024968	0.00395303	UP
Etfbkmt	-0.914746	0.000251976	0.00398471	DOWN
Acsm5	-1.98725	0.000252559	0.00398925	DOWN
Arhgdia	0.491926	0.000255128	0.00402511	UP
Gprc5b	0.572105	0.000258307	0.00407052	UP
Crhr2	-0.553222	0.000258872	0.00407466	DOWN
Tmem106a	1.10868	0.000259946	0.00408681	UP
Col4a1	0.779105	0.000260392	0.00408906	UP
Pnpla6	0.884719	0.000262507	0.00411749	UP
Ryr2	-0.570451	0.000267249	0.00418701	DOWN
Dnajb5	-0.519163	0.000268104	0.00419553	DOWN
Isoc1	-0.373446	0.000273925	0.00428166	DOWN
Slc25a3	-0.404458	0.000277664	0.00433509	DOWN
Tgfb3	0.653066	0.000282184	0.00440056	UP
Fbln1	0.925765	0.000283453	0.00441527	UP
Sft2d1	2.31675	0.000285192	0.00443724	UP
Cluh	-0.337251	0.000286037	0.00444089	DOWN
Sh3gl1	0.68191	0.000286085	0.00444089	UP
Dusp23	-0.730514	0.000286553	0.00444306	DOWN
Zdhhc2	1.29499	0.000287554	0.00445345	UP
Ccnd2	0.495133	0.000288337	0.00446048	UP
Tram2	0.924939	0.000290099	0.00448259	UP
Ackr4	1.39963	0.00029127	0.00449555	UP
Bfar	-0.421212	0.000292318	0.00450535	DOWN
Fn1	1.53252	0.000292573	0.00450535	UP
Mrps35	-0.503986	0.000295347	0.0045429	DOWN
Mlip	-0.395011	0.000296727	0.00455892	DOWN
Gm826	-1.05703	0.000299824	0.00460128	DOWN
Lpar1	0.734877	0.000300792	0.0046109	UP
Lair1	1.64875	0.000301451	0.00461145	UP
Mettl27	1.72129	0.000301511	0.00461145	UP
Vim	0.784256	0.000302481	0.00462105	UP
Gcat	-0.811804	0.00030354	0.00463198	DOWN
Nav1	0.591175	0.000304129	0.00463574	UP
Aig1	-0.485537	0.000305949	0.00465822	DOWN
Fasn	0.79682	0.000307612	0.00467826	UP
Hif1an	-0.265193	0.000308961	0.00469349	DOWN
Kif26b	1.14571	0.000310259	0.00469794	UP
Ecm1	1.13873	0.000310278	0.00469794	UP
Zfp148	-0.380263	0.000310297	0.00469794	DOWN
Ssc5d	1.25241	0.000312169	0.00472098	UP
Tyrobp	0.996075	0.000313752	0.00473962	UP
Lgmn	0.370324	0.000316059	0.00476914	UP
Dcaf6	-0.314219	0.000318542	0.00480123	DOWN
Rnd1	1.40707	0.000322205	0.00485104	UP
Ppargc1a	-0.743857	0.000323517	0.00486537	DOWN
Spsb3	0.659802	0.000325227	0.00488564	UP
Serpine2	0.678391	0.000329723	0.00494768	UP
Klhl33	-1.08481	0.000335106	0.00502287	DOWN
Arc	1.19099	0.000336115	0.00503241	UP
Fitm1	-0.72578	0.000337663	0.00504043	DOWN
Myo9b	0.534916	0.000337685	0.00504043	UP
Stau2	-0.396424	0.00033777	0.00504043	DOWN
Oma1	-0.416636	0.000339422	0.00505949	DOWN
Cbr2	0.825335	0.000340414	0.00506867	UP
Rsu1	0.446225	0.000343347	0.00510566	UP
Dcn	0.458382	0.000343654	0.00510566	UP
Prcc	-0.482616	0.000348325	0.005164	DOWN
Selenop	0.248134	0.000348955	0.005164	UP
Sgca	-0.472879	0.000349054	0.005164	DOWN
Ehhadh	-1.1655	0.00034911	0.005164	DOWN
Hk1	0.561389	0.000349496	0.00516406	UP
Dpp3	0.503088	0.000352092	0.00519672	UP
Polr2m	-0.284043	0.000355673	0.00523821	DOWN
Ppp1r26	-0.89498	0.000355679	0.00523821	DOWN
Slc30a9	-0.548039	0.000356438	0.00524115	DOWN
Tecr	-0.488379	0.000356912	0.00524115	DOWN
Itgax	2.1716	0.000357043	0.00524115	UP
Pxdn	0.59757	0.000358217	0.00525268	UP
Ptgfrn	0.506371	0.000360096	0.00527451	UP
Fibin	0.986407	0.000362091	0.00529798	UP
Loxl1	1.13418	0.000365014	0.00533498	UP
Kcnn2	-0.748706	0.000366296	0.00534793	DOWN
Hibadh	-0.460804	0.000369162	0.00538394	DOWN
Ptprd	-0.697485	0.000372344	0.0054245	DOWN
Nav3	1.02946	0.000373884	0.00544106	UP
Washc4	0.460801	0.000376703	0.00547618	UP
Clasp2	-0.431731	0.000377678	0.00548445	DOWN
Abca12	-1.02347	0.000382784	0.00555262	DOWN
Amz2	-0.383447	0.000386698	0.00560339	DOWN
Hnmt	-0.937247	0.000387123	0.00560354	DOWN
Pbxip1	0.39263	0.000390171	0.0056416	UP
Lrrc52	-1.89333	0.000391829	0.00565952	DOWN
Pon2	0.345852	0.000393917	0.00568191	UP
Zkscan3	-0.511192	0.00039422	0.00568191	DOWN
Whrn	-1.26696	0.000395437	0.00569336	DOWN
Lamc1	0.55668	0.000396307	0.00569982	UP
C5ar1	1.12002	0.000406524	0.00584054	UP
Il21r	2.32337	0.000409127	0.00586663	UP
Ctsb	0.265833	0.000409291	0.00586663	UP
Apod	1.37967	0.000409643	0.00586663	UP
Prickle3	-1.00512	0.000412076	0.00588967	DOWN
Axl	0.564658	0.000412125	0.00588967	UP
Kcnj11	-0.354247	0.00041664	0.00594791	DOWN
Rab5b	-0.232214	0.000418715	0.00597122	DOWN
Fem1a	-0.294531	0.000422262	0.00601545	DOWN
Cd53	0.894074	0.000423285	0.00602221	UP
Oaf	0.711685	0.000423628	0.00602221	UP
Tcim	-0.533751	0.000428384	0.00608342	DOWN
Hhatl	-0.444322	0.000433192	0.00613472	DOWN
Atp6v0a4	3.19551	0.000433849	0.00613472	UP
Gtf2i	-0.351694	0.000434031	0.00613472	DOWN
Pdlim4	-0.914429	0.000434245	0.00613472	DOWN
Ddit4	-1.08146	0.000434269	0.00613472	DOWN
Actr3	0.373308	0.000437909	0.00617969	UP
Cpxm1	1.09064	0.000440152	0.00620486	UP
Kiz	-0.395902	0.000441427	0.0062141	DOWN
Ifit3	0.793608	0.000442052	0.0062141	UP
Klhl40	0.734631	0.00044242	0.0062141	UP
Tagln2	0.376393	0.000442648	0.0062141	UP
Ptprj	0.628898	0.000444322	0.00623112	UP
Dcun1d2	-0.376801	0.000448836	0.00628764	DOWN
Calu	0.222992	0.000449283	0.00628764	UP
Pdlim1	0.486056	0.000451089	0.00630638	UP
Mtfp1	-0.441817	0.000454399	0.00634607	DOWN
Plekhb2	-0.248552	0.000458458	0.00639615	DOWN
Sugp2	-0.605176	0.000462	0.00643892	DOWN
Fgf13	-0.449631	0.000463339	0.00644951	DOWN
Pde3a	-0.407535	0.000463715	0.00644951	DOWN
Cep68	-0.331039	0.000465286	0.0064647	DOWN
Ifi30	1.12867	0.00046811	0.00649725	UP
Mllt11	0.646508	0.000472857	0.0065564	UP
Pip4k2a	0.679692	0.000473938	0.00656466	UP
Gyg	0.312451	0.000474591	0.00656696	UP
Lsp1	0.677627	0.00048545	0.00670553	UP
BC067074	-1.06737	0.000485599	0.00670553	DOWN
Igfbp4	0.605871	0.000489217	0.00674459	UP
Mars	0.448278	0.000489426	0.00674459	UP
C1s1	0.722925	0.000503	0.00691323	UP
Dsg2	-0.373297	0.000503317	0.00691323	DOWN
Entpd2	0.617269	0.000503494	0.00691323	UP
Gpnmb	1.77176	0.000503711	0.00691323	UP
Cd55	0.656812	0.000504786	0.00692094	UP
Cers2	0.343604	0.000509912	0.00697923	UP
Rhoc	0.393972	0.00051007	0.00697923	UP
Paqr9	-0.381797	0.000511645	0.00699039	DOWN
Ppib	0.460451	0.000511951	0.00699039	UP
Yipf7	-0.502759	0.000512439	0.00699039	DOWN
Acads	-0.477289	0.000514379	0.00699947	DOWN
Gsr	0.50145	0.000514453	0.00699947	UP
Xirp2	0.761935	0.000514659	0.00699947	UP
Tcirg1	1.40571	0.000515609	0.00700534	UP
Cap1	0.370668	0.000519675	0.00705348	UP
Dip2c	-0.421468	0.000521016	0.00705991	DOWN
Zfp612	-0.633007	0.000521194	0.00705991	DOWN
Hcn4	-0.783138	0.00052288	0.00707565	DOWN
Pdlim5	0.281057	0.000525369	0.00709761	UP
Sgo2a	-0.642587	0.000525555	0.00709761	DOWN
Anxa1	0.761606	0.000526613	0.0071048	UP
Wdr75	0.781831	0.000535585	0.00721864	UP
Prrg1	-0.636017	0.000537314	0.00723472	DOWN
Sars	0.329489	0.000537972	0.00723637	UP
Nbl1	0.789886	0.000544026	0.00731051	UP
Dapk3	1.9575	0.000546268	0.00733335	UP
Atp13a3	0.342946	0.000549545	0.00737001	UP
Xpot	0.371138	0.000550906	0.00737479	UP
Plb1	-4.4199	0.000550993	0.00737479	DOWN
Art3	-0.380399	0.000551639	0.00737613	DOWN
Syde2	-0.578908	0.000558157	0.0074559	DOWN
Twnk	-0.369447	0.000559779	0.00747018	DOWN
Cnga3	-0.926472	0.000560716	0.00747529	DOWN
Tril	0.815212	0.000562748	0.00749499	UP
Patj	-0.48858	0.000563477	0.0074973	DOWN
Npr3	0.662071	0.000565792	0.00752069	UP
Slc25a46	-0.359508	0.000569364	0.00755502	DOWN
Cd36	-0.374158	0.000569554	0.00755502	DOWN
Mgme1	-0.524859	0.000570053	0.00755502	DOWN
Gm16867	1.6222	0.000573882	0.00759148	UP
Gfm1	-0.382916	0.000573929	0.00759148	DOWN
Cdc42	0.287788	0.000574511	0.00759176	UP
Gm28042	-4.55296	0.000578314	0.00763453	DOWN
Corin	-0.350966	0.000580701	0.00765856	DOWN
Mical2	0.488677	0.000582009	0.00766572	UP
Tmem176a	1.1608	0.000582379	0.00766572	UP
Hltf	0.579694	0.000584462	0.00768565	UP
L2hgdh	-0.509729	0.000585151	0.00768722	DOWN
Mrps15	-0.404887	0.00058801	0.00771382	DOWN
Pamr1	1.34235	0.000588318	0.00771382	UP
Fbxl5	-0.361536	0.000589095	0.00771652	DOWN
Hsd17b10	-0.442981	0.000596097	0.00780067	DOWN
Magi2	-0.799977	0.000599109	0.0078325	DOWN
Brd1	-0.358216	0.000600885	0.00784254	DOWN
Plxnb2	0.451746	0.000601039	0.00784254	UP
Dlg1	-0.277612	0.0006019	0.0078462	DOWN
Far1	0.510986	0.000606552	0.00789921	UP
Spryd4	-0.514968	0.000609274	0.00792702	DOWN
Prmt2	0.636205	0.000620219	0.00806166	UP
Wwp2	0.532943	0.000621058	0.0080648	UP
Zadh2	-0.351774	0.000624917	0.00810711	DOWN
Idh2	-0.389994	0.000627131	0.00812803	DOWN
Mphosph10	0.607009	0.000633507	0.00820279	UP
Schip1	-0.337835	0.000634504	0.00820783	DOWN
Scd4	1.34829	0.000636692	0.00822532	UP
Bend6	1.85248	0.000637074	0.00822532	UP
Nek7	-0.257833	0.000641974	0.00828067	DOWN
Klhdc1	-0.571183	0.000644615	0.00830378	DOWN
Lamp1	0.180602	0.000644995	0.00830378	UP
Maged2	0.575452	0.00065029	0.00836216	UP
Pacsin3	0.413759	0.000650769	0.00836216	UP
Mysm1	1.31123	0.000652061	0.0083708	UP
Trmt2b	-0.397725	0.000654406	0.00839293	DOWN
Zfand5	-0.402084	0.000655406	0.00839448	DOWN
Qsox2	-0.48479	0.000656206	0.00839448	DOWN
Bambi	0.698437	0.000656392	0.00839448	UP
Slc36a2	-0.617875	0.000659711	0.00842895	DOWN
Htr2a	1.92761	0.000661978	0.00844371	UP
Pnpla8	-0.351852	0.000662117	0.00844371	DOWN
Lyz1	2.0293	0.000663332	0.00845122	UP
Ccnh	-0.515474	0.000664028	0.00845211	DOWN
Alox5	-0.664228	0.000665232	0.00845739	DOWN
Usp20	0.4336	0.000665694	0.00845739	UP
Dbh	-1.36787	0.000668267	0.00848209	DOWN
Sh3pxd2b	0.904174	0.000670505	0.00850251	UP
Glud1	-0.307905	0.000672426	0.00851887	DOWN
Ctsd	0.274623	0.00067582	0.00855384	UP
Aqp4	-1.09225	0.000678857	0.00858424	DOWN
Marcksl1	1.23417	0.000679947	0.00858998	UP
Eral1	-0.724099	0.000683208	0.0086231	DOWN
Hist1h1c	0.446642	0.000692511	0.00873236	UP
Lifr	-0.463119	0.000695706	0.00876447	DOWN
Lims1	-0.315756	0.000701432	0.00882538	DOWN
Mpped2	-0.689607	0.000701848	0.00882538	DOWN
Slc5a6	-0.604872	0.000710675	0.00892806	DOWN
Mrpl45	-0.440528	0.000712357	0.00894088	DOWN
Myh10	0.537413	0.000713657	0.00894888	UP
Mcu	-0.499793	0.000717404	0.00898752	DOWN
Gata6	-0.462774	0.000724767	0.00907135	DOWN
Spag7	-0.300087	0.000726567	0.00908545	DOWN
Nop16	0.769383	0.000728541	0.00910171	UP
Nrip3	3.8726	0.000733072	0.00914985	UP
Gja3	-0.523303	0.000734201	0.00915548	DOWN
Zc2hc1a	0.538742	0.000737748	0.00919123	UP
Arhgap25	1.16425	0.000741769	0.0092328	UP
Tmem266	-1.14849	0.000746673	0.00928529	DOWN
Col12a1	1.68875	0.000751562	0.00933748	UP
Pitrm1	-0.318662	0.000754634	0.00936704	DOWN
Pxmp2	-0.550806	0.000758702	0.00940888	DOWN
Arl3	-0.422387	0.000759895	0.00941503	DOWN
Pak6	0.53854	0.000761356	0.00942449	UP
Fcer1g	0.783985	0.000768876	0.00950886	UP
Mylk3	-0.329881	0.000769722	0.00951061	DOWN
2210407C18Rik	-1.38174	0.000771186	0.00951999	DOWN
Clybl	-0.320132	0.000780133	0.00962164	DOWN
Adamts12	1.21123	0.00078159	0.00963082	UP
Tlr2	0.821363	0.000791509	0.00973629	UP
Fbxo3	-0.316642	0.000791592	0.00973629	DOWN
Lman1l	3.0068	0.000798258	0.00980935	UP
Cenpf	-1.11863	0.000816616	0.0100258	DOWN
Rhobtb2	-0.516149	0.000817967	0.0100333	DOWN
Fars2	-0.389189	0.00082087	0.0100598	DOWN
Pdgfrl	1.24631	0.000825096	0.0101024	UP
Galk2	0.701086	0.000826332	0.0101083	UP
Frrs1	1.04094	0.000832659	0.0101765	UP
Gjc1	0.557206	0.000839281	0.0102482	UP
Tor1aip1	-0.354965	0.000845999	0.0103209	DOWN
Met	1.5352	0.00085547	0.010427	UP
Tnrc6c	-0.467238	0.00085629	0.0104276	DOWN
Det1	-0.609462	0.000861674	0.0104837	DOWN
Capn7	-0.329718	0.0008639	0.0105013	DOWN
Pik3r1	-0.878707	0.000868453	0.0105472	DOWN
Homer1	-0.466998	0.000872156	0.0105826	DOWN
Gramd1b	-0.614729	0.00088085	0.0106723	DOWN
Pex19	-0.278531	0.000881127	0.0106723	DOWN
Gabpa	-0.328075	0.000882592	0.0106764	DOWN
Dcaf1	-0.37744	0.000883045	0.0106764	DOWN
Ptpn6	1.18695	0.000886972	0.0107143	UP
Zfp143	-0.537774	0.000891241	0.0107562	DOWN
B4galt1	0.31812	0.000897363	0.0108204	UP
Csde1	-0.317734	0.000900561	0.0108493	DOWN
Gm6710	-2.89665	0.000901525	0.0108512	DOWN
mt-Nd5	-0.477569	0.000905012	0.0108835	DOWN
Hspa9	-0.274831	0.000910672	0.0109259	DOWN
Ogdh	-0.470469	0.000910953	0.0109259	DOWN
Ptpn7	1.6751	0.000910967	0.0109259	UP
Trem2	1.96768	0.000912439	0.0109339	UP
Nid1	0.442849	0.000914102	0.0109441	UP
Kif18a	2.99872	0.000916307	0.0109608	UP
1700021F05Rik	-0.337434	0.000919278	0.0109866	DOWN
Acot2	-0.606924	0.000920395	0.0109902	DOWN
Shkbp1	1.29536	0.000927624	0.0110566	UP
Fxr1	-0.235893	0.000927924	0.0110566	DOWN
Bach1	-0.418882	0.000928411	0.0110566	DOWN
Ltv1	0.513577	0.000931261	0.0110808	UP
Gnao1	0.80224	0.000943067	0.0112114	UP
Lamc2	0.62339	0.000948334	0.0112641	UP
Fam107a	-1.53649	0.000949739	0.0112681	DOWN
Nln	0.511639	0.00095034	0.0112681	UP
Atp5c1	-0.393669	0.000953085	0.0112907	DOWN
Herc3	-0.448013	0.000956307	0.011319	DOWN
Aen	0.499099	0.000957978	0.0113288	UP
Prl8a1	-0.820131	0.000961518	0.0113607	DOWN
Pgam1	0.358856	0.000965866	0.011396	UP
Cebpz	0.801414	0.000966189	0.011396	UP
Elmo1	0.716733	0.00097551	0.011486	UP
Atp6v1h	0.58949	0.000976375	0.011486	UP
Atp1a2	-0.314027	0.000976653	0.011486	DOWN
Clcn3	-0.52691	0.000977221	0.011486	DOWN
Plp2	0.440751	0.000997645	0.0117158	UP
Parp9	0.529658	0.000999427	0.0117266	UP
Bckdha	-0.515988	0.00100302	0.0117578	DOWN
Gnai3	0.498666	0.00100384	0.0117578	UP
Tns3	0.560223	0.00100679	0.0117822	UP
Ptafr	1.08697	0.00102035	0.0119306	UP
Mxra8	0.769418	0.001023	0.0119493	UP
Ank2	-0.386534	0.00102372	0.0119493	DOWN
Gcnt1	1.13996	0.00102995	0.0120116	UP
Dld	-0.379268	0.00103146	0.0120188	DOWN
Vegfa	-0.390554	0.00104203	0.0121261	DOWN
Dnajc21	-0.489516	0.00104308	0.0121261	DOWN
Akr1b3	-0.310023	0.00104336	0.0121261	DOWN
Tesc	-0.883516	0.00104598	0.0121461	DOWN
Ppic	0.689004	0.00104975	0.0121754	UP
Lgals3bp	0.659991	0.0010503	0.0121754	UP
Pmpcb	-0.26404	0.00105468	0.0122157	DOWN
Akap1	-0.326686	0.00107058	0.0123892	DOWN
Isoc2a	-0.502743	0.00107157	0.01239	DOWN
Mbd1	-0.578334	0.001073	0.0123959	DOWN
Dbn1	1.05717	0.00107664	0.0124273	UP
Ctsk	1.08222	0.00107907	0.0124448	UP
Npl	1.91739	0.00109322	0.0125972	UP
Rnd3	0.518168	0.00109659	0.0126253	UP
Oplah	-0.480089	0.00110302	0.0126881	DOWN
Rmnd1	-0.408869	0.00110393	0.0126881	DOWN
Tkt	1.78908	0.00110727	0.012715	UP
Ptprc	0.943554	0.00110815	0.012715	UP
Lrrc1	0.537286	0.00113314	0.0129805	UP
Sept2	0.283968	0.00113321	0.0129805	UP
Fndc1	0.969251	0.00113606	0.0130021	UP
Spn	2.76655	0.00114108	0.0130485	UP
Trabd2b	-0.378384	0.00114435	0.0130748	DOWN
Htra4	1.52656	0.00114808	0.0131064	UP
Lysmd4	-0.639605	0.00116227	0.0132572	DOWN
Acox1	-0.22753	0.00116871	0.0133194	DOWN
Map3k14	1.0378	0.00117102	0.0133344	UP
Cdc37l1	-0.428617	0.00117918	0.013416	DOWN
Ndufs1	-0.464613	0.00118789	0.0135038	DOWN
Slc41a2	1.35908	0.00121436	0.0137841	UP
Gfod1	-0.52401	0.00121459	0.0137841	DOWN
Abcb7	-0.429501	0.00121707	0.0138006	DOWN
Bcl2l13	-0.231669	0.00123111	0.0139481	DOWN
Etv5	0.638005	0.00123417	0.0139711	UP
Irf8	0.870976	0.0012411	0.0140377	UP
Mfn2	-0.288545	0.00126113	0.0142523	DOWN
Tuba1a	0.495824	0.00126378	0.0142704	UP
Shisa5	0.521937	0.00126524	0.0142749	UP
Cpt1b	-0.27467	0.00126834	0.0142979	DOWN
Trip10	-0.409806	0.0012721	0.0143244	DOWN
Gpt	-0.765687	0.00127281	0.0143244	DOWN
Inppl1	-0.307984	0.00127988	0.014392	DOWN
Tars	0.40905	0.00128961	0.0144893	UP
Tnnc1	0.223161	0.00129831	0.014575	UP
Cnn2	0.423299	0.00130336	0.0146195	UP
Col8a2	2.09174	0.00132396	0.0148267	UP
Rps12-ps3	0.554034	0.00132403	0.0148267	UP
Ptpre	0.718874	0.00134573	0.0150443	UP
Vat1	0.629138	0.00134574	0.0150443	UP
Gm14288	5.7527	0.0013468	0.0150443	UP
Jph1	-0.572586	0.00134932	0.01506	DOWN
Ctsl	0.457845	0.00135088	0.0150649	UP
Auh	-0.409249	0.0013665	0.0152266	DOWN
Gstm2	-0.331353	0.00137431	0.015301	DOWN
Lsm14b	-0.383728	0.00138254	0.0153779	DOWN
Chp2	1.27775	0.0013835	0.0153779	UP
Lingo3	-0.968399	0.0014025	0.0155763	DOWN
Esrrb	-0.455513	0.00140697	0.0156035	DOWN
Apln	-0.691803	0.00140726	0.0156035	DOWN
Mettl7a1	-0.478012	0.00141722	0.015701	DOWN
Fam163b	-2.00701	0.00141915	0.0157095	DOWN
Prg4	1.45931	0.00142425	0.0157414	UP
9530068E07Rik	0.191996	0.00142436	0.0157414	UP
Trim30a	0.57249	0.00143056	0.0157872	UP
Kat6a	-0.453616	0.00143084	0.0157872	DOWN
Sept5	1.57399	0.00144602	0.0159416	UP
Rhot2	-0.317	0.00145916	0.0160734	DOWN
Tmem62	0.824747	0.00146441	0.0161144	UP
Lrpprc	-0.231681	0.00146545	0.0161144	DOWN
Atp8a2	0.585042	0.00146646	0.0161144	UP
Rom1	0.524976	0.00147069	0.0161477	UP
Rbp1	0.917528	0.00147841	0.0162193	UP
Plxnc1	0.925363	0.0014806	0.0162301	UP
Mrps36	-0.401244	0.00148286	0.0162317	DOWN
Heca	-0.358348	0.00148319	0.0162317	DOWN
Itih5	0.717932	0.00148435	0.0162317	UP
Adcyap1r1	0.702629	0.00149134	0.016295	UP
Mterf2	-0.600485	0.00150379	0.0164177	DOWN
Lrrc20	-0.331659	0.00150601	0.0164287	DOWN
Rab32	1.69361	0.00151218	0.0164745	UP
Arl8b	-0.262207	0.00151265	0.0164745	DOWN
Pdcd2	1.156	0.00152864	0.0166352	UP
Poldip2	-0.43961	0.00153857	0.0166865	DOWN
Togaram2	1.06308	0.00153924	0.0166865	UP
Galns	0.821994	0.00153972	0.0166865	UP
Sgpl1	0.480451	0.00154007	0.0166865	UP
Maoa	0.868705	0.00154014	0.0166865	UP
Col5a3	0.759169	0.00154077	0.0166865	UP
Dusp16	-0.513968	0.00155073	0.0167662	DOWN
Ndufs2	-0.399685	0.00155077	0.0167662	DOWN
Mrps21	-0.304322	0.00155185	0.0167662	DOWN
Ccl2	1.60786	0.0015537	0.0167727	UP
Tmeff1	-0.786432	0.00155985	0.0168203	DOWN
Renbp	1.37966	0.00156059	0.0168203	UP
Tnfaip8	-0.429739	0.00156776	0.0168715	DOWN
Igf2	-0.513012	0.0015681	0.0168715	DOWN
Vamp2	-0.362221	0.00156909	0.0168715	DOWN
Msrb2	-0.449468	0.00157261	0.0168958	DOWN
Ms4a7	1.27462	0.00158732	0.0170404	UP
Mfsd4b3	-0.846337	0.00158876	0.0170422	DOWN
Slc38a3	-0.418096	0.00159505	0.0170962	DOWN
Tyw1	0.744155	0.00160487	0.0171878	UP
Fth1	-0.293573	0.00161376	0.0172692	DOWN
Me3	-1.26191	0.00161763	0.0172969	DOWN
Oxr1	-0.293624	0.00163937	0.0175155	DOWN
Arl8a	0.443143	0.00165736	0.0176937	UP
Msi2	-0.317283	0.00166202	0.0177295	DOWN
Ptk2b	0.630759	0.00166556	0.0177533	UP
Unc45b	-0.338365	0.00167329	0.0178216	DOWN
Chac2	-0.675249	0.0016757	0.0178332	DOWN
Tspo	0.863297	0.00168411	0.0179086	UP
Col4a3	0.909087	0.00168958	0.0179527	UP
Irf5	1.10004	0.00169171	0.0179611	UP
Smap2	-0.488263	0.00169535	0.0179856	DOWN
Tbc1d4	-0.639418	0.00169992	0.01802	DOWN
Zyg11b	-0.274548	0.00170506	0.0180603	DOWN
Nxpe5	1.93506	0.0017093	0.018091	UP
Sh3bp5l	0.474503	0.00171069	0.0180915	UP
Bace2	1.02072	0.00171731	0.0181473	UP
Mrrf	-0.315905	0.00171867	0.0181475	DOWN
Fermt3	0.842958	0.00172276	0.0181764	UP
Rap2b	0.869705	0.00173683	0.0183106	UP
Pgm1	-0.26804	0.00173876	0.0183166	DOWN
Cd86	1.19712	0.00174199	0.0183364	UP
Tmem173	0.916132	0.00174528	0.0183567	UP
Cfl1	0.364476	0.00175057	0.0183902	UP
Rpusd2	-0.928844	0.00175189	0.0183902	DOWN
Adcy6	-0.558874	0.00175264	0.0183902	DOWN
Osmr	0.62074	0.00175498	0.0183902	UP
Ccl8	2.24354	0.00175527	0.0183902	UP
B3galt2	0.848047	0.00175861	0.0184109	UP
Fxyd5	0.600629	0.00176588	0.0184727	UP
Zfp324	4.3452	0.00176732	0.0184734	UP
Klf12	-0.633958	0.00177188	0.0185068	DOWN
0610040J01Rik	-0.939683	0.00178044	0.0185818	DOWN
Mfap3l	-0.572442	0.00178957	0.0186626	DOWN
Tmem50a	0.304043	0.00179522	0.0187072	UP
Mrpl50	-0.424423	0.00180327	0.0187766	DOWN
Kif11	1.36654	0.00180786	0.0188098	UP
Dok5	3.28983	0.00181095	0.0188275	UP
Gltp	0.577938	0.00182712	0.018981	UP
Dhx58	1.55108	0.00184244	0.0191134	UP
Nt5e	0.86859	0.00184326	0.0191134	UP
Slx4	2.08637	0.00184412	0.0191134	UP
Uba2	0.340088	0.0018479	0.0191379	UP
Slc27a1	-0.746531	0.00185264	0.0191723	DOWN
Pmpca	-0.224897	0.00185436	0.0191754	DOWN
Taf9b	0.493932	0.00185598	0.0191776	UP
Tusc2	-0.364259	0.00185753	0.0191788	DOWN
Parva	0.31781	0.00186261	0.0192166	UP
Ccdc136	1.69751	0.00186469	0.0192234	UP
Hadhb	-0.463093	0.00186641	0.0192241	DOWN
Nkd2	1.27983	0.0018676	0.0192241	UP
Jph2	-0.288789	0.00187118	0.0192463	DOWN
Tm9sf1	0.314219	0.00188009	0.0193232	UP
Rp9	-0.424986	0.00188292	0.0193375	DOWN
Pdlim2	0.914232	0.00188569	0.0193512	UP
Hck	1.6801	0.00188749	0.019355	UP
Basp1	2.94764	0.00189006	0.0193667	UP
C2cd2	-0.492694	0.00189404	0.0193928	DOWN
Edn3	1.39118	0.00190275	0.0194671	UP
Kcnj2	-0.530699	0.0019151	0.0195786	DOWN
Cast	0.230605	0.00192651	0.0196805	UP
Ccng1	-0.256875	0.00193318	0.019728	DOWN
Col4a5	0.328055	0.00193409	0.019728	UP
Tbcb	0.500725	0.00194474	0.0198217	UP
Galc	0.600559	0.00195493	0.0199105	UP
C3	1.08276	0.00195971	0.0199441	UP
Alkbh5	-0.239898	0.00196985	0.0200323	DOWN
Zfp106	-0.359975	0.0019727	0.0200461	DOWN
Gmfb	0.402165	0.00197433	0.0200476	UP
Klhdc3	-0.39782	0.00198087	0.0200989	DOWN
Grn	0.456988	0.00198727	0.0201487	UP
Heatr5a	0.36568	0.00200798	0.0203435	UP
Cyth1	-0.352449	0.00202703	0.0205088	DOWN
Gpbp1l1	-0.286075	0.00202746	0.0205088	DOWN
Mcm5	1.12844	0.00202886	0.0205088	UP
Rexo2	0.355486	0.00203647	0.0205703	UP
Osgin2	0.934554	0.00205097	0.0207013	UP
Ube2h	-0.303823	0.002057	0.0207332	DOWN
Mrpl15	-0.446508	0.00205727	0.0207332	DOWN
Dse	0.711942	0.00205873	0.0207332	UP
Tmem255b	1.86269	0.00206821	0.0208055	UP
Baalc	1.49222	0.002069	0.0208055	UP
Dennd4c	-0.388272	0.00207276	0.0208279	DOWN
Fstl4	1.0035	0.00209863	0.0210721	UP
Runx1	1.34134	0.00210269	0.0210834	UP
Pfn1	0.401474	0.00210288	0.0210834	UP
Crispld2	0.618474	0.00211264	0.0211656	UP
Themis2	1.03293	0.00211987	0.0212222	UP
Ptcd3	-0.31516	0.00212571	0.0212555	DOWN
Pdia3	0.359051	0.00212711	0.0212555	UP
Sdf4	0.255956	0.00212791	0.0212555	UP
Pnmal2	-0.934104	0.00212998	0.0212604	DOWN
C4b	1.29839	0.00213355	0.0212803	UP
Ephx3	1.32979	0.00214213	0.0213374	UP
Cntln	0.906388	0.00214243	0.0213374	UP
Mcam	0.370765	0.00214566	0.0213504	UP
Psd3	-0.393672	0.00214689	0.0213504	DOWN
Prdx3	-0.371278	0.00215191	0.0213845	DOWN
Adamts20	2.72933	0.00216272	0.0214761	UP
Klhl23	-0.426235	0.00217433	0.0215756	DOWN
Synj2	-0.37185	0.00219497	0.0217643	DOWN
Mapkapk3	-0.398459	0.0021995	0.0217933	DOWN
Tln1	0.564993	0.0022041	0.0218229	UP
Amot	0.549092	0.00220859	0.0218513	UP
Exoc1	0.650738	0.00221197	0.0218687	UP
Adipor1	-0.167148	0.00222965	0.0220147	DOWN
Slc39a11	0.886809	0.00222999	0.0220147	UP
P3h4	-0.631654	0.00224015	0.0220988	DOWN
Eif4g2	-0.219451	0.00224857	0.0221657	DOWN
Ctsa	0.373453	0.0022565	0.0222276	UP
Rbms3	0.710014	0.00226425	0.0222877	UP
Ttc19	-0.356538	0.00228399	0.0224656	DOWN
Itga5	0.460254	0.00230756	0.0226809	UP
Hmcn1	-0.462436	0.00231176	0.0227057	DOWN
Clec4n	1.41609	0.0023171	0.0227289	UP
Pias1	-0.41685	0.00231804	0.0227289	DOWN
Eif1a	0.519013	0.00231917	0.0227289	UP
Cspg4	0.909504	0.00232539	0.0227734	UP
Evi2a	0.879967	0.00232993	0.0227868	UP
mt-Nd6	-0.41683	0.00233014	0.0227868	DOWN
Aldh18a1	0.762529	0.00233751	0.0228424	UP
Ostf1	0.409831	0.00235272	0.0229703	UP
Frem2	1.27152	0.00235418	0.0229703	UP
Pros1	0.466891	0.00235675	0.0229703	UP
Eps15	0.243704	0.00235741	0.0229703	UP
Rab21	-0.257366	0.00236061	0.0229794	DOWN
Srl	-0.252376	0.00236175	0.0229794	DOWN
Tmem201	-0.464508	0.00236755	0.0230193	DOWN
Chd6	-0.530728	0.00238115	0.0231342	DOWN
Cit	2.42424	0.00238476	0.0231342	UP
Camk2g	-0.321985	0.00238542	0.0231342	DOWN
Oxsr1	-0.299038	0.0023873	0.0231342	DOWN
Top1	-0.433769	0.00238794	0.0231342	DOWN
Ehbp1l1	0.297546	0.00239138	0.0231426	UP
Sh3bgr	0.453799	0.00239223	0.0231426	UP
Cnbd2	1.61136	0.00239713	0.0231734	UP
Ptbp1	0.654699	0.00240332	0.0232166	UP
Zfp592	-0.385651	0.00242023	0.0233483	DOWN
Hdhd2	-0.331981	0.00242041	0.0233483	DOWN
Crlf3	0.746207	0.00242867	0.0234113	UP
Arhgap6	1.08815	0.00243337	0.0234399	UP
Mapk9	-0.336163	0.00243867	0.0234741	DOWN
Tnip1	0.536572	0.0024424	0.0234933	UP
Hectd2	1.10646	0.00244456	0.0234973	UP
Tpx2	1.49109	0.00245368	0.0235682	UP
Tbc1d24	-0.488908	0.00245888	0.0236014	DOWN
Fgf2	-0.474161	0.00247327	0.0237226	DOWN
Fas	-0.5909	0.00247681	0.0237398	DOWN
Eif4e3	-0.289072	0.00249494	0.0238965	DOWN
Mki67	0.918457	0.00249993	0.0239196	UP
Tmem43	0.346004	0.00250089	0.0239196	UP
Ankrd9	-0.802233	0.00250955	0.0239723	DOWN
Cd180	1.54041	0.00251106	0.0239723	UP
Slc31a2	-0.54994	0.00251178	0.0239723	DOWN
Cnot1	-0.506087	0.0025135	0.0239723	DOWN
Tcp11l2	-0.522489	0.00251559	0.0239753	DOWN
Kcnip2	-0.377595	0.00252204	0.0240199	DOWN
Hlf	-1.09267	0.00253953	0.0241619	DOWN
Ccdc171	3.62052	0.00254164	0.0241619	UP
Sdhb	-0.358994	0.00254232	0.0241619	DOWN
Cycs	-0.367464	0.0025445	0.0241656	DOWN
Tmem177	-0.54786	0.00254785	0.0241804	DOWN
Plin4	-0.650164	0.00255223	0.024205	DOWN
Lama4	0.354332	0.00255961	0.0242579	UP
1700025G04Rik	0.358998	0.00257169	0.0243553	UP
Endod1	0.637808	0.00257916	0.024409	UP
Rfc2	-0.822332	0.00258141	0.0244131	DOWN
Map1lc3a	-0.739781	0.00258401	0.0244206	DOWN
Cdk18	-0.487608	0.00258594	0.0244218	DOWN
Aebp1	1.05357	0.00259549	0.0244948	UP
Susd3	2.77251	0.00259816	0.0245015	UP
Zfp384	-0.483846	0.00259982	0.0245015	DOWN
Iba57	-0.441173	0.00261067	0.0245865	DOWN
Cadm4	-0.725435	0.00262485	0.0247029	DOWN
Slc22a3	-0.767237	0.00263795	0.0248088	DOWN
Rbms1	0.288629	0.0026424	0.0248334	UP
Tubb2b	1.31634	0.0026465	0.0248546	UP
Mllt6	-0.278709	0.00266477	0.0250088	DOWN
Zdhhc18	0.471266	0.00266828	0.0250244	UP
Fads6	0.978852	0.00267325	0.0250536	UP
H2-Aa	0.771792	0.00267712	0.0250725	UP
Foxk2	-0.369634	0.00268122	0.0250836	DOWN
Pacsin1	1.66791	0.00268202	0.0250836	UP
Arhgap5	-0.28492	0.00269656	0.0251913	DOWN
Clu	0.462498	0.00269727	0.0251913	UP
Ifi213	2.91342	0.00270153	0.0252137	UP
Atp6v0d2	3.35064	0.0027037	0.0252165	UP
Frem1	3.17338	0.00271173	0.025274	UP
Srpx2	0.85032	0.00271517	0.0252885	UP
Igfbp6	0.851321	0.00271854	0.0253024	UP
Adk	-0.290399	0.00272165	0.025314	DOWN
Itih2	1.83261	0.00272439	0.025322	UP
Depp1	-0.88196	0.00273117	0.0253676	DOWN
Fam84a	-1.43674	0.0027849	0.0258488	DOWN
Fcgr1	1.23128	0.00279329	0.0259089	UP
Fgfr1	0.52639	0.00280181	0.0259701	UP
Ndufs4	-0.503317	0.0028045	0.0259772	DOWN
Abca8b	0.451756	0.00280826	0.0259942	UP
Dyrk1a	-0.310921	0.00281963	0.026066	DOWN
Atp5h	-0.345967	0.00281988	0.026066	DOWN
Ddx60	1.05014	0.00283473	0.0261854	UP
Pla2g15	0.649338	0.00283746	0.0261927	UP
Wdr4	3.06617	0.00284381	0.0262168	UP
Ythdf1	-0.318746	0.00284395	0.0262168	DOWN
Slco5a1	-0.484713	0.00287995	0.0265305	DOWN
Mgat3	-0.667	0.00289186	0.026622	DOWN
Spg21	0.614753	0.00291316	0.0267931	UP
Agtpbp1	-0.546498	0.00291489	0.0267931	DOWN
Pygm	-0.354526	0.00291639	0.0267931	DOWN
Pcdhga10	0.985195	0.00293594	0.0269544	UP
Zfp462	0.609115	0.00294533	0.0270222	UP
Hdac8	1.12813	0.00295126	0.0270582	UP
Hemk1	-0.935383	0.00295426	0.0270673	DOWN
Cyb561	0.75925	0.00295896	0.0270705	UP
Ulk1	-0.359115	0.00295896	0.0270705	DOWN
Tgm2	0.391431	0.00296062	0.0270705	UP
Rab9	-0.479726	0.00296783	0.0271181	DOWN
Chst3	0.892987	0.0029753	0.0271653	UP
Ngf	0.806901	0.00297702	0.0271653	UP
Tubb3	1.61887	0.0029892	0.0272412	UP
Mapk1ip1	-0.527363	0.00298937	0.0272412	DOWN
Ankrd11	-0.609323	0.00299637	0.0272865	DOWN
Patl1	-0.422962	0.00301412	0.0274297	DOWN
Btbd7	-0.320175	0.00302888	0.0275455	DOWN
AC149090.1	0.493436	0.0030436	0.027652	UP
Fh1	-0.416937	0.00304469	0.027652	DOWN
Fam124a	0.545221	0.00305462	0.0277236	UP
Kpna1	-0.266742	0.00307409	0.0278815	DOWN
Mapk1	-0.205687	0.00309182	0.0280235	DOWN
C6	2.63006	0.00309699	0.0280515	UP
Kpna6	-0.236842	0.00311062	0.0281496	DOWN
4430402I18Rik	-0.669214	0.00311237	0.0281496	DOWN
Sdhc	-0.461598	0.00311565	0.0281496	DOWN
Cx3cl1	0.727067	0.00311792	0.0281496	UP
Acaca	0.557517	0.00311823	0.0281496	UP
Ncam1	0.895649	0.00313385	0.0282717	UP
Slc5a1	-3.93489	0.00313667	0.0282782	DOWN
Sec63	0.258075	0.00314801	0.0283433	UP
Peli2	-0.531377	0.00315209	0.0283433	DOWN
Ppp3r1	-0.262679	0.00315222	0.0283433	DOWN
Bhlhb9	-0.593734	0.00315228	0.0283433	DOWN
Zc3h12d	2.24899	0.00315662	0.0283634	UP
Rbms2	-0.35462	0.00316964	0.0284615	DOWN
Ddx6	-0.25841	0.00317178	0.0284617	DOWN
Sc5d	-0.41198	0.00317616	0.0284821	DOWN
Arl4a	-0.540288	0.00318168	0.0285127	DOWN
Tstd2	0.501297	0.00318977	0.0285662	UP
Rorc	-0.381207	0.00319638	0.0286064	DOWN
Zfp236	-0.41003	0.00320764	0.0286767	DOWN
Psmb2	-0.229182	0.00320895	0.0286767	DOWN
Myc	1.10625	0.00321061	0.0286767	UP
Rprd1a	-0.336927	0.00321896	0.0287324	DOWN
Lta4h	0.363619	0.00322556	0.0287722	UP
Hacd2	0.732268	0.00322819	0.0287767	UP
Ptx3	2.5714	0.00323849	0.0288495	UP
Tmem97	1.02989	0.00324428	0.028882	UP
Glipr1	1.75026	0.00325535	0.0289615	UP
Abi2	0.488534	0.00326891	0.0290453	UP
Apobec3	1.14623	0.00326907	0.0290453	UP
Ndufa9	-0.283847	0.00328009	0.029124	DOWN
Prr13	0.397037	0.00328998	0.0291818	UP
Plekha5	-0.588013	0.00329092	0.0291818	DOWN
Mgl2	0.847639	0.00330282	0.0292681	UP
Sfr1	-0.232676	0.00331114	0.0293226	DOWN
Tnfrsf11a	1.18779	0.0033294	0.029465	UP
Wwc2	0.298795	0.00333328	0.02948	UP
Ndufv2	-0.385229	0.00335108	0.029618	DOWN
Etfb	-0.466114	0.00336066	0.0296644	DOWN
Mthfs	3.6975	0.00336224	0.0296644	UP
Tab2	-0.37931	0.00336292	0.0296644	DOWN
Il1r1	0.53625	0.00337077	0.0297143	UP
Ube2b	-0.379916	0.00337889	0.0297664	DOWN
Trib3	1.49399	0.00339085	0.0298445	UP
Fam160a1	-0.314556	0.00339567	0.0298445	DOWN
Podxl2	-0.775337	0.00339581	0.0298445	DOWN
Arhgdib	0.486675	0.0033966	0.0298445	UP
Limk2	0.479811	0.00340169	0.0298699	UP
F2r	0.48295	0.00343789	0.0301681	UP
Rps6ka1	0.744435	0.00344154	0.0301741	UP
Kcnj5	-0.360107	0.00344304	0.0301741	DOWN
Chchd7	-0.600117	0.00345848	0.0302898	DOWN
Plin5	-0.655201	0.0034796	0.0304549	DOWN
Cmbl	-0.639559	0.00349583	0.0305772	DOWN
Tlr7	1.02885	0.00350308	0.0306114	UP
Arl4c	0.618578	0.00350427	0.0306114	UP
Abca9	0.380365	0.00350837	0.0306238	UP
Icam1	0.675803	0.00351023	0.0306238	UP
Spout1	1.30291	0.00353303	0.0308028	UP
Sema4c	0.560982	0.00356133	0.0310217	UP
Cacna1c	-0.418144	0.00356397	0.0310217	DOWN
Prkar2a	-0.277004	0.00356502	0.0310217	DOWN
Zbtb9	1.70093	0.00359224	0.031232	UP
Zfp947	-1.98914	0.00359382	0.031232	DOWN
Adam15	0.411824	0.00361456	0.031392	UP
Mto1	-0.372173	0.00361839	0.0314032	DOWN
St6galnac4	0.509467	0.00362049	0.0314032	UP
Slc35e4	0.927026	0.00362536	0.0314252	UP
Plxdc2	0.572862	0.0036445	0.0315709	UP
Myof	0.794287	0.00365353	0.0316288	UP
Phb2	-0.246146	0.00366602	0.0317166	DOWN
Ckb	0.628971	0.00367264	0.0317384	UP
Casp8	0.600424	0.00367324	0.0317384	UP
Rbm12b1	-1.10739	0.00368772	0.0318431	DOWN
Serf2	0.314048	0.0036919	0.0318588	UP
Garem1	-0.396359	0.00369488	0.0318642	DOWN
Gstt1	-0.543928	0.00374256	0.0322548	DOWN
Itpripl2	0.350148	0.00378344	0.0325863	UP
Ube2l3	-0.295718	0.00379388	0.0326554	DOWN
Tsc22d1	-0.31765	0.00380016	0.0326886	DOWN
Cyr61	0.739862	0.00381478	0.0327935	UP
Coro1b	0.433654	0.00382847	0.0328902	UP
Upp1	1.19621	0.00383547	0.0329294	UP
Col4a4	0.601638	0.00384258	0.0329695	UP
Clip4	0.231359	0.00385611	0.0330646	UP
Sco2	-1.41044	0.00385935	0.0330714	DOWN
Mapk8	-0.427037	0.00388083	0.0332344	DOWN
Hipk3	-0.294737	0.00388573	0.0332552	DOWN
Poc1b	-0.707521	0.00394075	0.0337048	DOWN
Cyb5r2	-0.715017	0.00395209	0.0337804	DOWN
Synm	0.534208	0.00396318	0.0338511	UP
Grsf1	-0.288089	0.00396538	0.0338511	DOWN
Entpd5	-0.364879	0.00396915	0.0338619	DOWN
Nebl	-0.269172	0.00398556	0.0339804	DOWN
Adgrl1	-0.521566	0.00399744	0.0340493	DOWN
Aldh2	-0.338677	0.00399869	0.0340493	DOWN
Adam12	1.85272	0.00400421	0.0340749	UP
Clec4d	4.4198	0.00402042	0.0341913	UP
Cyb5r1	0.438135	0.00402447	0.0342042	UP
Ppm1a	-0.299322	0.00403625	0.0342827	DOWN
Kcmf1	-0.213988	0.00407517	0.0345915	DOWN
Kirrel	0.553559	0.00408306	0.0346368	UP
Mettl11b	-1.70976	0.00409638	0.034728	DOWN
Hmmr	1.6184	0.00410097	0.034745	UP
Aqp8	1.48644	0.00412316	0.0349112	UP
Csf2rb2	1.57931	0.00413804	0.0349971	UP
Sirt1	-0.918344	0.00413849	0.0349971	DOWN
Gm10644	-1.39902	0.00415561	0.0351199	DOWN
Dym	-0.372229	0.00418132	0.035315	DOWN
Xkrx	-1.4444	0.00418519	0.035325	DOWN
Hist2h2be	-0.62691	0.00419087	0.035325	DOWN
Atp1b1	0.228211	0.00419136	0.035325	UP
Macrod1	-0.507102	0.00419586	0.035325	DOWN
Ubash3b	0.999636	0.0041978	0.035325	UP
Nqo2	-0.284597	0.0041982	0.035325	DOWN
Map2k1	0.3165	0.00420869	0.0353852	UP
Vac14	0.42795	0.00421059	0.0353852	UP
Clasp1	-0.484654	0.00422353	0.0354718	DOWN
Eif6	0.476701	0.0042343	0.0355402	UP
Galnt16	0.850735	0.00425065	0.0356498	UP
Arl4d	-0.724099	0.00425263	0.0356498	DOWN
Shroom3	0.587665	0.00426154	0.0357023	UP
Kif16b	-0.287084	0.00428025	0.0358368	DOWN
Akr1b10	-0.327559	0.00429207	0.0359082	DOWN
Foxm1	1.68583	0.00429409	0.0359082	UP
Pde4dip	-0.26716	0.00432635	0.0361524	DOWN
Bmper	0.80977	0.00432866	0.0361524	UP
Rhod	1.02119	0.00434805	0.036292	UP
mt-Nd3	-0.596615	0.00435634	0.0363387	DOWN
Slc30a4	0.422299	0.0043899	0.036596	UP
Slc29a3	0.67725	0.00441851	0.0368018	UP
Epas1	-0.389578	0.0044215	0.0368018	DOWN
Ckap4	0.583693	0.00442276	0.0368018	UP
Ncdn	0.59229	0.00443398	0.0368725	UP
Ifngr2	-0.31646	0.00444502	0.0369415	DOWN
Arhgap30	1.11169	0.00447121	0.0371363	UP
Tpd52	0.411956	0.00449176	0.0372841	UP
Rif1	-0.451664	0.00451089	0.0374199	DOWN
Alx4	2.20636	0.00452115	0.037482	UP
Mtif2	-0.365794	0.00452863	0.0375209	DOWN
Mfge8	0.416561	0.00453888	0.0375828	UP
Ippk	-1.52739	0.00456029	0.037737	DOWN
Sult1a1	-0.707198	0.00456712	0.0377704	DOWN
Aifm1	-0.25753	0.00457349	0.0377998	DOWN
Prkab1	-0.419688	0.00458182	0.0378455	DOWN
Oxnad1	-0.423735	0.00458669	0.0378626	DOWN
Adamts4	1.57941	0.00459863	0.0378973	UP
Kcnt2	0.826475	0.00460416	0.0378973	UP
Snx4	0.712038	0.00460441	0.0378973	UP
Rab27b	1.21716	0.00460528	0.0378973	UP
Cacnb3	1.06122	0.00460621	0.0378973	UP
Nf2	-0.257982	0.00460773	0.0378973	DOWN
Timmdc1	-0.320535	0.00463449	0.038064	DOWN
Tvp23a	2.30302	0.00463537	0.038064	UP
Adap1	2.07816	0.00463645	0.038064	UP
Slfn1	3.13141	0.00465488	0.0381921	UP
Ftsj3	0.371759	0.0046634	0.038227	UP
Inafm2	-0.429458	0.0046648	0.038227	DOWN
Nabp1	0.753655	0.00468116	0.0383279	UP
Lactb2	-0.358344	0.00468279	0.0383279	DOWN
Phf2	-0.34949	0.00469824	0.0384311	DOWN
Cd300ld	0.722941	0.00470566	0.0384571	UP
Cxcr4	0.784418	0.00470712	0.0384571	UP
Celsr2	-0.820443	0.00471929	0.0385333	DOWN
Cd300ld3	1.02669	0.00473034	0.0386001	UP
Syn3	-3.20423	0.00473556	0.0386018	DOWN
Fcgr3	0.621307	0.00473625	0.0386018	UP
Amotl1	-0.2854	0.0047646	0.0388094	DOWN
Mtf1	-0.437814	0.00477321	0.0388561	DOWN
Hr	0.491114	0.00479767	0.0390317	UP
Sertm1	-1.68796	0.00480775	0.0390901	DOWN
Stat5b	-0.263668	0.00481065	0.0390901	DOWN
Runx2	1.82428	0.00482223	0.0391607	UP
Uqcrb	-0.363543	0.00482687	0.0391748	DOWN
Cdc42se1	0.408309	0.00484895	0.0393304	UP
Nme1	0.504281	0.00487411	0.0395107	UP
Adgra2	0.651983	0.00489192	0.0396313	UP
Nek6	0.825652	0.00489777	0.0396465	UP
Car4	-0.626625	0.00489966	0.0396465	DOWN
Reps2	0.8503	0.0049057	0.0396656	UP
Tmco4	0.552034	0.0049079	0.0396656	UP
Ube2e2	0.916336	0.004914	0.0396912	UP
Gng5	-0.345646	0.00492273	0.0397379	DOWN
Plgrkt	0.619749	0.00492577	0.0397387	UP
Hk2	-0.365538	0.00493849	0.0398175	DOWN
Tnfaip3	0.797468	0.00498808	0.0401933	UP
H2-Ab1	0.828045	0.00500132	0.040276	UP
Cbfa2t3	-0.454246	0.00502477	0.0404407	DOWN
Gimap1	1.14081	0.00502895	0.0404503	UP
Arhgef40	0.624866	0.00503843	0.0405024	UP
Gnpda2	-0.611392	0.00504517	0.0405324	DOWN
Scd2	0.467697	0.00505406	0.0405797	UP
Apbb1ip	0.882037	0.00505865	0.0405925	UP
Zbtb20	-0.451938	0.00508552	0.0407838	DOWN
Pgd	0.4277	0.00509866	0.0408649	UP
Lrrfip1	0.303463	0.00510742	0.0409108	UP
Nsmf	0.493173	0.00511114	0.0409164	UP
C1qtnf5	1.28485	0.00516389	0.0413142	UP
Pdpn	0.855536	0.00520005	0.0415789	UP
Nras	0.414685	0.00520754	0.0416141	UP
Arid5a	0.829758	0.00521101	0.0416172	UP
Lonp1	0.226013	0.00522132	0.0416749	UP
Lamp2	0.170463	0.00525593	0.0419264	UP
Rbm43	0.783153	0.00526426	0.041968	UP
Sap18	-0.500193	0.00527553	0.0420331	DOWN
Cpe	0.231908	0.00529642	0.0421746	UP
Pea15a	0.356809	0.0053141	0.0422841	UP
Tmem183a	0.565167	0.00531644	0.0422841	UP
Kctd9	-0.620638	0.00532473	0.0423252	DOWN
A4galt	0.675477	0.00533695	0.0423974	UP
Foxj2	-0.418907	0.00535756	0.0425361	DOWN
Hcn1	1.24606	0.005372	0.0426257	UP
Cnppd1	0.348815	0.00538776	0.0427248	UP
Bola3	-0.3671	0.00539083	0.0427248	DOWN
Actb	0.501958	0.00540084	0.0427791	UP
Slu7	-0.27312	0.00541868	0.0428789	DOWN
Adgrd1	0.8901	0.00542068	0.0428789	UP
Cyb5rl	-0.50883	0.00542297	0.0428789	DOWN
Selenoo	-0.437132	0.00544571	0.0430335	DOWN
Cltc	0.278536	0.00545154	0.0430544	UP
Hectd4	-0.476995	0.00546686	0.0431502	DOWN
Il6st	0.284213	0.00547503	0.0431674	UP
Kcnj14	1.12953	0.00547543	0.0431674	UP
Smox	1.04711	0.00548641	0.0432287	UP
Uqcrc2	-0.416679	0.00550608	0.0433348	DOWN
Afg3l1	-0.287016	0.00550696	0.0433348	DOWN
Gpr27	-0.586539	0.0055095	0.0433348	DOWN
Sh3bgrl	0.321914	0.00551336	0.0433399	UP
Gm11627	2.81622	0.00551988	0.0433659	UP
Jmy	-0.297105	0.00552566	0.0433861	DOWN
Fzd4	-0.295072	0.00552924	0.043389	DOWN
Dhx15	-0.501278	0.00554172	0.0434616	DOWN
Mmaa	-0.697008	0.00555617	0.0435497	DOWN
Frmd5	-0.460292	0.00555976	0.0435525	DOWN
Tuba8	-0.464389	0.00556926	0.043581	DOWN
Med13	-0.377892	0.00556984	0.043581	DOWN
Golph3	-0.312142	0.00558009	0.0436358	DOWN
Dnaaf3	-0.735315	0.0055898	0.0436865	DOWN
Dstn	0.22994	0.00561874	0.0438873	UP
Foxo3	-0.614933	0.00563216	0.0439667	DOWN
Rps28	0.402974	0.00564408	0.0440343	UP
Cog8	-0.417856	0.00567067	0.0442161	DOWN
Slc25a4	-0.353675	0.00568129	0.0442734	DOWN
Pyroxd2	1.82734	0.00568692	0.0442917	UP
Adgrb2	-1.70639	0.00573386	0.0446315	DOWN
Ccdc88a	0.547073	0.00573997	0.0446373	UP
Gas2l3	0.972603	0.0057412	0.0446373	UP
Nab2	0.634303	0.0057713	0.0448051	UP
Adipor2	-0.247035	0.0057726	0.0448051	DOWN
Plxnb1	-0.381495	0.00577274	0.0448051	DOWN
Ttc17	-0.391431	0.00579741	0.0449707	DOWN
Cdkl2	0.679503	0.00580866	0.0450321	UP
Gpd2	-0.439638	0.0058406	0.0452538	DOWN
Kcnb1	-0.410829	0.00585083	0.0453071	DOWN
Spop	-0.223614	0.00587345	0.0454561	DOWN
Echs1	-0.384359	0.00588615	0.0454943	DOWN
Eif3b	0.263605	0.00588819	0.0454943	UP
Cald1	0.335105	0.00588907	0.0454943	UP
Rilpl1	-0.274584	0.00589186	0.0454943	DOWN
Ptpru	-1.25125	0.00591346	0.0455889	DOWN
Stard7	-0.291626	0.00591403	0.0455889	DOWN
Kctd12	0.420143	0.00591709	0.0455889	UP
Cd38	0.407137	0.00591762	0.0455889	UP
Ptger4	1.04175	0.00593084	0.0456647	UP
Kif1b	-0.310758	0.00596803	0.0459217	DOWN
Nipal3	-0.335092	0.00597101	0.0459217	DOWN
Tjap1	0.441078	0.00602477	0.0463088	UP
Zkscan14	-0.749084	0.00603843	0.0463874	DOWN
Ptgds	0.711236	0.00607325	0.0466283	UP
Ttyh3	0.702463	0.00607734	0.0466332	UP
Rcor1	-0.353966	0.00608372	0.0466556	DOWN
Atp6v0a2	-0.263206	0.0061276	0.0469655	DOWN
Bcl2a1b	2.40244	0.00614569	0.0470774	UP
Fbxo32	-0.355844	0.00616786	0.0472014	DOWN
Slc6a6	0.298757	0.00616886	0.0472014	UP
Tpra1	0.412174	0.006176	0.0472293	UP
Ecm2	0.433178	0.00622781	0.0475561	UP
Olfml2b	0.763144	0.00622924	0.0475561	UP
Ago4	-0.457783	0.00622931	0.0475561	DOWN
Rapgef5	-0.307263	0.00625417	0.047719	DOWN
Asb11	-0.36408	0.00626468	0.0477721	DOWN
Nes	0.547643	0.00632079	0.0481728	UP
Suox	-0.318559	0.00632892	0.0482076	DOWN
Arfgef1	-0.302999	0.00634461	0.0482897	DOWN
Mgea5	-0.203225	0.00634685	0.0482897	DOWN
Pdk1	-0.204921	0.00635087	0.0482931	DOWN
Eif4e	-0.325081	0.00637793	0.0484715	DOWN
Rras	0.394929	0.00638696	0.0485129	UP
Sphk1	1.71256	0.00642215	0.0487528	UP
Rbm7	-0.692389	0.00643448	0.0487901	DOWN
Nt5c	0.941065	0.00643462	0.0487901	UP
Mvb12b	-0.374995	0.00643791	0.0487901	DOWN
Cox7a1	-0.642355	0.00645732	0.0489097	DOWN
Pdgfra	0.397104	0.00646237	0.0489206	UP
Hopx	-0.591111	0.00647894	0.0489972	DOWN
2310057M21Rik	0.894751	0.00647975	0.0489972	UP
Ppfibp1	0.264828	0.00650394	0.0491526	UP
Neo1	-0.296402	0.00651494	0.0492082	DOWN
Tnrc6b	-0.315837	0.00653074	0.0492836	DOWN
Nalcn	1.49043	0.00653222	0.0492836	UP
Sept11	0.468463	0.00653672	0.04929	UP
Vps13d	-0.390987	0.00657091	0.0495198	DOWN
Dynll2	-0.290845	0.00657753	0.0495198	DOWN
Ankrd50	-0.339584	0.00657819	0.0495198	DOWN
Cse1l	-0.275622	0.00660691	0.0496695	DOWN
Nsun2	0.242666	0.00660761	0.0496695	UP
Mybl1	1.35903	0.00660911	0.0496695	UP
Aff3	1.16904	0.00664343	0.0498996	UP
Spi1	1.24353	0.00667912	0.0501398	UP
Art1	-0.415501	0.00668976	0.0501918	DOWN
1500009L16Rik	1.11788	0.00669794	0.0502253	UP
Rap2a	0.389445	0.00672996	0.0503648	UP
Ccdc91	-0.312688	0.00672999	0.0503648	DOWN
Tpm1	-0.213403	0.00673137	0.0503648	DOWN
Rbm19	2.59372	0.00673147	0.0503648	UP
Asah1	1.47502	0.00675954	0.0505469	UP
Dlg2	1.23475	0.00676855	0.0505862	UP
Fbxo31	-0.481547	0.00677692	0.0506208	DOWN
Slc1a4	1.02063	0.00678968	0.050688	UP
Rpl6	0.193889	0.00679849	0.0507257	UP
Cul4a	-0.244045	0.00682258	0.0508774	DOWN
2310022B05Rik	0.318706	0.00683853	0.0509417	UP
Smim10l1	-0.238416	0.00683875	0.0509417	DOWN
Mdh2	-0.25879	0.00685869	0.0510496	DOWN
Pycr1	1.26822	0.0068608	0.0510496	UP
Zfyve9	-0.303917	0.00688179	0.0511776	DOWN
Frzb	1.08974	0.00690163	0.0512662	UP
Kcnab2	1.51952	0.00690298	0.0512662	UP
Zfp992	0.764143	0.00690509	0.0512662	UP
Orai2	1.11817	0.00692554	0.0513753	UP
Magix	-0.94465	0.0069274	0.0513753	DOWN
P2rx4	0.427026	0.00694347	0.0514663	UP
Mrpl28	-0.444484	0.00696425	0.051592	DOWN
Tgif1	0.961875	0.00700419	0.0517916	UP
Pclaf	2.74149	0.00700594	0.0517916	UP
Cyp4f18	2.88576	0.0070064	0.0517916	UP
Dnajc25	-0.521117	0.00700653	0.0517916	DOWN
Slc13a4	2.21042	0.00701178	0.051802	UP
Msto1	0.468721	0.00702131	0.0518441	UP
Nuak1	0.479293	0.00703055	0.0518839	UP
Gpsm2	1.21491	0.00705323	0.0520229	UP
Stk24	-0.308022	0.00706729	0.0520811	DOWN
Timm10	0.506176	0.00706883	0.0520811	UP
Dph5	0.625405	0.0070773	0.052088	UP
Zfand3	-0.550127	0.00707748	0.052088	DOWN
Pcx	-0.322934	0.00708739	0.0521325	DOWN
Sfrp5	-1.56645	0.00709905	0.0521898	DOWN
Igsf10	0.838946	0.00710696	0.0522195	UP
Abhd2	0.50349	0.00713288	0.0523815	UP
Tgfbr2	0.377677	0.00716783	0.0526096	UP
Vegfb	-0.387627	0.00717763	0.0526529	DOWN
Rpsa	0.618661	0.00720625	0.0528311	UP
Msr1	0.836601	0.00721305	0.0528311	UP
Itgam	0.882269	0.00721647	0.0528311	UP
Mrpl4	-0.327589	0.00721758	0.0528311	DOWN
Rsbn1l	-0.314366	0.00723837	0.0529546	DOWN
Catip	3.14149	0.00725675	0.0530603	UP
Bmi1	-0.260729	0.0072707	0.0531335	DOWN
Lmo2	0.454298	0.0073009	0.0533254	UP
Impa1	0.459165	0.00731647	0.053386	UP
Ccnt2	-0.474491	0.0073171	0.053386	DOWN
Rtl3	1.53615	0.00732263	0.0533974	UP
Toe1	0.755545	0.0073291	0.0534078	UP
Vgll3	0.833457	0.00733323	0.0534078	UP
Nrros	0.617602	0.00733591	0.0534078	UP
Ednrb	0.473701	0.0073569	0.0535317	UP
Cpped1	-0.22598	0.00737846	0.0536597	DOWN
Taf10	-0.462246	0.00738607	0.0536652	DOWN
Sik3	-0.378623	0.00738716	0.0536652	DOWN
Slc46a3	-0.690462	0.00739361	0.0536831	DOWN
Mul1	-0.271815	0.00739762	0.0536834	DOWN
Gba	0.532042	0.00741733	0.0537975	UP
Sod1	-0.267941	0.00744841	0.0539939	DOWN
Prex1	0.640214	0.0074826	0.0542127	UP
Pxylp1	-0.621866	0.00748979	0.0542162	DOWN
Rin2	0.669407	0.00749303	0.0542162	UP
Trit1	1.61513	0.00749512	0.0542162	UP
Sumf1	0.43411	0.00752201	0.0543816	UP
Trim46	3.03071	0.00753365	0.0544224	UP
Itgb1bp2	-0.238742	0.00753729	0.0544224	DOWN
Mmp15	-0.371657	0.00753975	0.0544224	DOWN
Nob1	0.570799	0.00757876	0.0546747	UP
Rc3h1	-0.384746	0.00760431	0.0548298	DOWN
Plekhh2	0.573409	0.00761108	0.0548369	UP
Fktn	-0.447381	0.00761606	0.0548369	DOWN
Psap	-0.18953	0.00761748	0.0548369	DOWN
Nsl1	2.55927	0.00762407	0.0548551	UP
Kif3a	0.540519	0.00763134	0.0548782	UP
Armcx2	0.5618	0.00765761	0.0550378	UP
Hspb7	0.273901	0.00767322	0.0551206	UP
Selenom	0.640675	0.00772971	0.0554969	UP
Vmn1r6	-1.2145	0.00773742	0.0555228	DOWN
Cd74	0.691914	0.00775166	0.0555954	UP
D630039A03Rik	-1.80246	0.00779379	0.0558679	DOWN
Zc3h10	0.716501	0.0078332	0.056116	UP
Twf1	0.366382	0.0078367	0.056116	UP
Edar	2.35349	0.00785843	0.056229	UP
Tmem25	-0.722286	0.00786082	0.056229	DOWN
Cthrc1	3.11611	0.00787928	0.0563312	UP
Antxr1	1.14505	0.00791243	0.0565383	UP
Fmr1	0.542318	0.00793845	0.0566797	UP
Flot2	0.493166	0.00794061	0.0566797	UP
9930021J03Rik	-0.343222	0.00795357	0.0567422	DOWN
Rgcc	-0.793456	0.0080008	0.057049	DOWN
Fabp3	-0.345223	0.00803248	0.05722	DOWN
Gpr34	0.943574	0.00803325	0.05722	UP
Phkb	-0.28089	0.00809354	0.057619	DOWN
Epb41	-0.474906	0.0081002	0.057636	DOWN
Tmem254b	1.22906	0.00810867	0.0576659	UP
Aifm2	-0.364588	0.00813051	0.0577649	DOWN
Wdr5	-0.333087	0.00813114	0.0577649	DOWN
Usp18	1.09941	0.00816632	0.0579524	UP
Eif3h	0.174206	0.00816743	0.0579524	UP
Rasa3	0.450367	0.00817041	0.0579524	UP
Lnx1	0.571851	0.00817483	0.0579533	UP
Kctd11	0.687439	0.00819394	0.0580583	UP
Pkp2	0.279964	0.0082203	0.0582146	UP
Dchs1	0.524195	0.00823635	0.0582977	UP
Kif13a	-0.242582	0.00824798	0.0583494	DOWN
Lama5	-0.57452	0.00826663	0.0584392	DOWN
Kit	0.894984	0.00826933	0.0584392	UP
Tarsl2	-0.373709	0.00828249	0.0585016	DOWN
Cdk5rap3	0.471325	0.00832687	0.0587843	UP
D3Ertd254e	0.593451	0.00835158	0.0589261	UP
Nudt7	-0.462405	0.00835568	0.0589261	DOWN
Cd47	0.306107	0.00837874	0.0590579	UP
Crls1	-0.455305	0.00839067	0.0591059	DOWN
Trpc4ap	-0.21679	0.00839431	0.0591059	DOWN
Gatc	-0.343447	0.00841367	0.0592114	DOWN
Kctd2	0.438311	0.00842234	0.0592415	UP
Cd302	0.722082	0.00843915	0.0593167	UP
Litaf	0.483623	0.00844181	0.0593167	UP
Rnf144a	0.410462	0.00845341	0.0593673	UP
Parp8	0.667145	0.00846625	0.0594265	UP
Relb	1.27603	0.00848269	0.059511	UP
Abca8a	0.296691	0.0084874	0.0595131	UP
Npc1	-0.577204	0.00852462	0.0597432	DOWN
Senp6	-0.312343	0.0085664	0.0600048	DOWN
Nin	0.319142	0.00857221	0.0600143	UP
Ldhd	-0.52057	0.00857679	0.0600153	DOWN
Nupr1	1.06015	0.00858209	0.0600213	UP
Rab7b	0.723153	0.00859159	0.0600293	UP
Nfs1	-0.386	0.00859213	0.0600293	DOWN
Fgf9	-0.787008	0.00861333	0.0601463	DOWN
Slc41a1	-0.313439	0.00863405	0.060235	DOWN
Stbd1	0.928875	0.00863691	0.060235	UP
Zfp639	-0.374654	0.0086394	0.060235	DOWN
Pf4	0.787529	0.00866799	0.0604031	UP
Ccnc	0.845293	0.00867893	0.0604481	UP
Top2a	0.992522	0.00870605	0.0605915	UP
Pcdhb17	0.852224	0.00870849	0.0605915	UP
Tcf25	0.18839	0.00873243	0.0607268	UP
Arhgap1	0.332313	0.00875152	0.0608049	UP
Tlr1	1.60503	0.00875266	0.0608049	UP
Ccdc96	2.63898	0.00875901	0.0608063	UP
Cyhr1	-0.244492	0.00876186	0.0608063	DOWN
Atpaf1	-0.400781	0.008774	0.0608312	DOWN
Rab11fip2	-0.500513	0.00877446	0.0608312	DOWN
Trpm4	-0.576209	0.0088012	0.0609852	DOWN
Gm14296	-0.444766	0.00882341	0.0611078	DOWN
Dpy19l1	0.440584	0.00885638	0.0613047	UP
Man2a2	-0.345513	0.00886645	0.0613429	DOWN
Kntc1	2.92713	0.00890474	0.0615763	UP
Tmem51	0.902292	0.00891142	0.0615909	UP
Sun1	-0.226881	0.00894933	0.0618084	DOWN
Tmem38b	-0.343712	0.00895203	0.0618084	DOWN
Nsun4	-0.303838	0.00902629	0.0622661	DOWN
Hes1	0.61481	0.00902755	0.0622661	UP
Hsp90aa1	0.456946	0.00906484	0.0624914	UP
Vasp	0.383854	0.00908045	0.0625671	UP
Gtf2ird1	0.456488	0.00910027	0.0626717	UP
Eml4	0.610414	0.00912808	0.0628206	UP
Tenm3	0.953066	0.0091312	0.0628206	UP
Man2b1	0.397141	0.00914015	0.0628208	UP
Ergic3	0.348508	0.00914053	0.0628208	UP
Elovl1	0.500225	0.00915282	0.0628732	UP
Ctcf	-0.291504	0.00916649	0.0629352	DOWN
Ptgis	0.674878	0.00917717	0.0629765	UP
Sec16b	0.825537	0.00923649	0.0633286	UP
Pknox2	-0.594863	0.00923786	0.0633286	DOWN
Alad	-0.395663	0.00924403	0.0633387	DOWN
Pik3cg	1.14907	0.00925024	0.0633492	UP
Atpaf2	-0.365571	0.00926445	0.0634143	DOWN
AI464131	-0.525031	0.00928595	0.0635293	DOWN
Plekhh1	-2.33234	0.00929316	0.0635464	DOWN
Gm10778	2.01868	0.00930985	0.0636035	UP
0610030E20Rik	-0.439918	0.00931093	0.0636035	DOWN
Gbgt1	2.54248	0.00933674	0.0637476	UP
Ufm1	0.327165	0.00934832	0.0637828	UP
Art4	-0.418475	0.00935135	0.0637828	DOWN
Vmn2r53	-0.418264	0.00936797	0.0638639	DOWN
Vamp1	-0.59359	0.00939584	0.0640065	DOWN
Serpinb9	0.41533	0.00939837	0.0640065	UP
Dennd2a	0.548422	0.009441	0.0642645	UP
C1qtnf12	0.932759	0.00947257	0.0644102	UP
Spsb1	-0.601083	0.00947593	0.0644102	DOWN
Vps29	0.533415	0.00947672	0.0644102	UP
Btk	2.00274	0.00948756	0.0644316	UP
Sh3bgrl3	0.458249	0.00948941	0.0644316	UP
Mafk	0.334858	0.00951955	0.0645772	UP
Eid1	0.315993	0.00952042	0.0645772	UP
Gapvd1	-0.262577	0.00954185	0.0646901	DOWN
Cd9	0.501458	0.00955057	0.0647016	UP
Ltbp4	0.63119	0.00955313	0.0647016	UP
Lmo7	-0.234545	0.00957771	0.0648106	DOWN
Wif1	-1.24868	0.00957882	0.0648106	DOWN
Gm49336	0.340428	0.00958438	0.0648158	UP
Rgl1	0.272247	0.00959678	0.0648671	UP
R3hdm2	-0.360255	0.00960562	0.0648855	DOWN
[truncated: 11,506 more rows]

## Sheet: KEGG 10 Weeks
Name	# of Genes	P-Adj	Direction
Ribosome	129	8.4919e-09	UP
Propanoate metabolism	31	2.9317e-07	DOWN
Arrhythmogenic right ventricular cardiomyopathy (ARVC)	72	3.4849e-07	DOWN
cAMP signaling pathway	210	1.3381e-05	DOWN
Valine, leucine and isoleucine degradation	55	1.3381e-05	DOWN
Citrate cycle (TCA cycle)	32	2.0158e-05	DOWN
Dilated cardiomyopathy (DCM)	89	5.4388e-05	DOWN
Lysosome	124	6.0981e-05	UP
Phagosome	167	6.0981e-05	UP
Thyroid hormone signaling pathway	115	0.00020744	DOWN
Butanoate metabolism	27	0.00024717	DOWN
Adrenergic signaling in cardiomyocytes	145	0.00054491	DOWN
Insulin secretion	86	0.0010863	DOWN
MAPK signaling pathway	294	0.0010863	DOWN
Aminoacyl-tRNA biosynthesis	44	0.0010863	DOWN
Glucagon signaling pathway	101	0.0010863	DOWN
Dopaminergic synapse	131	0.0019568	DOWN
Long-term potentiation	66	0.0021202	DOWN
Complement and coagulation cascades	88	0.0035178	UP
p53 signaling pathway	71	0.0035178	UP
Viral myocarditis	76	0.0041498	DOWN
ErbB signaling pathway	84	0.0042153	DOWN
GnRH signaling pathway	90	0.0042153	DOWN
Peroxisome	84	0.0047639	DOWN
Phenylalanine, tyrosine and tryptophan biosynthesis	7	0.0049043	DOWN
Fatty acid degradation	50	0.0051572	DOWN
Th1 and Th2 cell differentiation	86	0.0051858	DOWN
Wnt signaling pathway	157	0.0051858	DOWN
Calcium signaling pathway	188	0.0062102	DOWN
VEGF signaling pathway	58	0.0062102	DOWN
Staphylococcus aureus infection	85	0.0065735	UP
Hypertrophic cardiomyopathy (HCM)	86	0.008097	DOWN
Phosphatidylinositol signaling system	98	0.0088782	DOWN
Th17 cell differentiation	101	0.0091173	DOWN
Fructose and mannose metabolism	35	0.01011	DOWN
Herpes simplex virus 1 infection	414	0.01033	UP
Inflammatory mediator regulation of TRP channels	126	0.011729	DOWN
Lysine degradation	58	0.012494	DOWN
Parathyroid hormone synthesis, secretion and action	107	0.012494	DOWN
Amphetamine addiction	67	0.012494	DOWN
Neurotrophin signaling pathway	121	0.012494	DOWN
B cell receptor signaling pathway	70	0.013438	DOWN
Synaptic vesicle cycle	77	0.019259	UP
Insulin resistance	109	0.019444	DOWN
Melanogenesis	100	0.019829	DOWN
Signaling pathways regulating pluripotency of stem cells	137	0.021025	DOWN
Phenylalanine metabolism	22	0.021417	DOWN
Vascular smooth muscle contraction	138	0.021888	DOWN
Synthesis and degradation of ketone bodies	11	0.022092	DOWN
Collecting duct acid secretion	27	0.023333	UP
Cytokine-cytokine receptor interaction	286	0.023333	UP
cGMP-PKG signaling pathway	170	0.024178	DOWN
Starch and sucrose metabolism	33	0.027074	DOWN
Circadian entrainment	98	0.028597	DOWN
Choline metabolism in cancer	99	0.029357	DOWN
Tryptophan metabolism	47	0.029737	DOWN
Sphingolipid signaling pathway	122	0.030305	DOWN
HIF-1 signaling pathway	103	0.031557	DOWN
Glycerophospholipid metabolism	96	0.031557	DOWN
Aldosterone synthesis and secretion	102	0.031557	DOWN
Oxytocin signaling pathway	153	0.031738	DOWN
T cell receptor signaling pathway	101	0.032412	DOWN
Carbohydrate digestion and absorption	43	0.032412	DOWN
Rap1 signaling pathway	209	0.032537	DOWN
Progesterone-mediated oocyte maturation	90	0.032884	DOWN
Inositol phosphate metabolism	73	0.033658	DOWN
Cushing syndrome	159	0.034011	DOWN
mRNA surveillance pathway	92	0.034345	DOWN
Endometrial cancer	58	0.036584	DOWN
Gap junction	86	0.036584	DOWN
Gastric acid secretion	74	0.037271	DOWN
Glycolysis / Gluconeogenesis	66	0.037271	DOWN
Fc epsilon RI signaling pathway	66	0.039812	DOWN
SNARE interactions in vesicular transport	33	0.046048	UP

## Sheet: KEGG 28 Weeks
Name	# of Genes	P-Adj	Direction
Phagosome	167	0	UP
Valine, leucine and isoleucine degradation	55	0	DOWN
Citrate cycle (TCA cycle)	32	0	DOWN
Fatty acid degradation	50	0	DOWN
Propanoate metabolism	31	0	DOWN
Thermogenesis	214	6.728e-15	DOWN
Staphylococcus aureus infection	85	1.682e-14	UP
ECM-receptor interaction	83	2.2427e-14	UP
Tryptophan metabolism	47	2.8033e-14	DOWN
Peroxisome	84	2.8834e-14	DOWN
Parkinson disease	127	2.2286e-13	DOWN
Focal adhesion	198	5.3824e-12	UP
Lysosome	124	1.3012e-11	UP
Butanoate metabolism	27	3.238e-11	DOWN
Alzheimer disease	165	6.5823e-11	DOWN
Non-alcoholic fatty liver disease (NAFLD)	144	7.042e-11	DOWN
Complement and coagulation cascades	88	9.3552e-11	UP
Oxidative phosphorylation	118	7.8496e-10	DOWN
Rheumatoid arthritis	81	1.2286e-09	UP
Protein digestion and absorption	90	1.8253e-09	UP
Amoebiasis	104	7.405e-09	UP
Cytokine-cytokine receptor interaction	286	1.6393e-08	UP
Lysine degradation	58	1.7427e-08	DOWN
Pyruvate metabolism	38	2.0062e-08	DOWN
Fc gamma R-mediated phagocytosis	85	4.113e-08	UP
Huntington disease	183	1.0852e-07	DOWN
Regulation of actin cytoskeleton	216	1.4835e-07	UP
Malaria	47	1.6059e-07	UP
Cardiac muscle contraction	74	2.5156e-07	DOWN
Glyoxylate and dicarboxylate metabolism	30	2.5161e-07	DOWN
Cell adhesion molecules (CAMs)	159	7.7892e-07	UP
Endocytosis	260	7.7892e-07	UP
Human papillomavirus infection	348	7.7892e-07	UP
Fructose and mannose metabolism	35	1.0979e-06	DOWN
Fatty acid elongation	29	1.2725e-06	DOWN
Tuberculosis	175	1.5527e-06	UP
Bacterial invasion of epithelial cells	74	2.2103e-06	UP
PPAR signaling pathway	84	2.3752e-06	DOWN
AGE-RAGE signaling pathway in diabetic complications	101	2.927e-06	UP
Adrenergic signaling in cardiomyocytes	145	4.2239e-06	DOWN
Proteoglycans in cancer	199	4.5741e-06	UP
Chemokine signaling pathway	190	7.313e-06	UP
Glucagon signaling pathway	101	1.0642e-05	DOWN
Cysteine and methionine metabolism	49	1.0642e-05	DOWN
Hematopoietic cell lineage	90	1.3418e-05	UP
Leishmaniasis	65	3.0873e-05	UP
NF-kappa B signaling pathway	97	3.9028e-05	UP
Pertussis	76	4.8024e-05	UP
Glycolysis / Gluconeogenesis	66	5.6123e-05	DOWN
Epstein-Barr virus infection	216	6.717e-05	UP
Other glycan degradation	18	9.2985e-05	UP
Tyrosine metabolism	39	9.6311e-05	DOWN
Prion diseases	34	9.7729e-05	UP
Apoptosis	141	0.00011426	UP
Antigen processing and presentation	80	0.00012777	UP
PI3K-Akt signaling pathway	353	0.00018245	UP
Systemic lupus erythematosus	138	0.00021012	UP
Retrograde endocannabinoid signaling	139	0.00024285	DOWN
Platelet activation	123	0.00041151	UP
Leukocyte transendothelial migration	114	0.00041151	UP
Dopaminergic synapse	131	0.00042363	DOWN
AMPK signaling pathway	124	0.00042619	DOWN
Toxoplasmosis	107	0.00049092	UP
Arrhythmogenic right ventricular cardiomyopathy (ARVC)	72	0.00059603	DOWN
Inflammatory bowel disease (IBD)	58	0.00062032	UP
Glycosaminoglycan degradation	21	0.00062032	UP
Phenylalanine metabolism	22	0.00097053	DOWN
Phenylalanine, tyrosine and tryptophan biosynthesis	7	0.0010293	DOWN
Osteoclast differentiation	123	0.0015245	UP
Human immunodeficiency virus 1 infection	228	0.001694	UP
Salmonella infection	78	0.0017503	UP
Ubiquitin mediated proteolysis	137	0.0017579	DOWN
beta-Alanine metabolism	32	0.0020001	DOWN
Histidine metabolism	24	0.0026291	DOWN
Adipocytokine signaling pathway	71	0.0028204	DOWN
MicroRNAs in cancer	142	0.0031031	UP
Natural killer cell mediated cytotoxicity	113	0.0048405	UP
cAMP signaling pathway	210	0.0064885	DOWN
Chagas disease (American trypanosomiasis)	103	0.0097361	UP
Human cytomegalovirus infection	245	0.010908	UP
cGMP-PKG signaling pathway	170	0.011616	DOWN
mRNA surveillance pathway	92	0.013798	DOWN
Arginine biosynthesis	19	0.016574	DOWN
Drug metabolism	114	0.017876	DOWN
Collecting duct acid secretion	27	0.019343	UP
Glycosphingolipid biosynthesis	45	0.020089	UP
Chemical carcinogenesis	94	0.023787	DOWN
Amino sugar and nucleotide sugar metabolism	49	0.031901	UP
Legionellosis	57	0.031901	UP
NOD-like receptor signaling pathway	195	0.032538	UP
Amphetamine addiction	67	0.033624	DOWN
Alanine, aspartate and glutamate metabolism	36	0.035266	DOWN
Type I diabetes mellitus	59	0.037751	UP
Kaposi sarcoma-associated herpesvirus infection	205	0.038111	UP
Insulin signaling pathway	138	0.038309	DOWN
Measles	142	0.040828	UP
Graft-versus-host disease	54	0.040828	UP
Nitrogen metabolism	17	0.041357	DOWN
Primary immunodeficiency	35	0.042851	UP
Small cell lung cancer	92	0.043051	UP
Serotonergic synapse	131	0.045248	DOWN
Insulin resistance	109	0.048849	DOWN

## Sheet: GO 10 Weeks
Name	# of Genes	P-Adj	Direction
positive regulation of sodium ion transmembrane transport (GO:1902307)	6	0	DOWN
regulation of skeletal muscle contraction (GO:0014819)	5	0	DOWN
regulation of cardiac muscle contraction by calcium ion signaling (GO:0010882)	20	5.6621e-13	DOWN
SRP-dependent cotranslational protein targeting to membrane (GO:0006614)	86	3.9635e-12	UP
protein targeting to ER (GO:0045047)	92	6.2284e-12	UP
positive regulation of sodium ion transmembrane transporter activity (GO:2000651)	11	2.5055e-11	DOWN
cotranslational protein targeting to membrane (GO:0006613)	89	2.8632e-10	UP
regulation of cardiac muscle contraction by regulation of the release of sequestered calcium ion (GO:0010881)	16	5.9939e-10	DOWN
negative regulation of peptidyl-serine phosphorylation (GO:0033137)	17	2.5546e-09	DOWN
regulation of cardiac muscle cell contraction (GO:0086004)	26	5.7071e-09	DOWN
regulation of release of sequestered calcium ion into cytosol by sarcoplasmic reticulum (GO:0010880)	22	7.3828e-09	DOWN
2-oxoglutarate metabolic process (GO:0006103)	17	2.2599e-08	DOWN
cellular macromolecular complex assembly (GO:0034622)	27	6.1317e-08	DOWN
neutrophil mediated immunity (GO:0002446)	431	9.0622e-08	UP
neutrophil degranulation (GO:0043312)	424	2.0119e-07	UP
cytoplasmic translation (GO:0002181)	50	2.0119e-07	UP
neutrophil activation involved in immune response (GO:0002283)	427	4.5802e-07	UP
nuclear-transcribed mRNA catabolic process, nonsense-mediated decay (GO:0000184)	110	6.1052e-07	UP
regulation of ryanodine-sensitive calcium-release channel activity (GO:0060314)	24	8.1166e-07	DOWN
regulation of calcium ion transmembrane transporter activity (GO:1901019)	27	1.9719e-06	DOWN
viral transcription (GO:0019083)	109	2.2776e-06	UP
viral gene expression (GO:0019080)	106	2.3454e-06	UP
rRNA processing (GO:0006364)	197	2.9291e-06	UP
ribosome biogenesis (GO:0042254)	219	2.9291e-06	UP
cardiac muscle cell action potential (GO:0086001)	29	5.5163e-06	DOWN
rRNA metabolic process (GO:0016072)	197	6.6073e-06	UP
regulation of transcription, DNA-templated (GO:0006355)	1273	7.0196e-06	DOWN
positive regulation of ion transmembrane transporter activity (GO:0032414)	22	8.845e-06	DOWN
striated muscle cell development (GO:0055002)	20	1.2905e-05	DOWN
regulation of cardiac muscle cell action potential (GO:0098901)	24	1.9825e-05	DOWN
response to muscle stretch (GO:0035994)	9	1.9825e-05	DOWN
regulation of striated muscle contraction (GO:0006942)	28	2.0195e-05	DOWN
glucose metabolic process (GO:0006006)	60	3.0738e-05	DOWN
regulation of sodium ion transmembrane transporter activity (GO:2000649)	35	4.359e-05	DOWN
regulation of cation channel activity (GO:2001257)	70	4.877e-05	DOWN
branched-chain amino acid metabolic process (GO:0009081)	22	6.6345e-05	DOWN
muscle fiber development (GO:0048747)	22	7.5075e-05	DOWN
fructose 1,6-bisphosphate metabolic process (GO:0030388)	7	9.7292e-05	DOWN
cytosolic calcium ion transport (GO:0060401)	22	0.00016136	DOWN
lactation (GO:0007595)	9	0.00016136	DOWN
phagosome maturation (GO:0090382)	29	0.00016692	UP
fatty acid catabolic process (GO:0009062)	62	0.00032529	DOWN
fructose metabolic process (GO:0006000)	6	0.00032577	DOWN
positive regulation of transcription, DNA-templated (GO:0045893)	1059	0.00033571	DOWN
acyl-CoA metabolic process (GO:0006637)	36	0.00033992	DOWN
angiogenesis involved in wound healing (GO:0060055)	8	0.00035672	UP
chondroitin sulfate metabolic process (GO:0030204)	30	0.00042548	UP
regulation of cellular macromolecule biosynthetic process (GO:2000112)	372	0.00045645	DOWN
regulation of cellular response to heat (GO:1900034)	76	0.00051379	DOWN
regulation of release of sequestered calcium ion into cytosol (GO:0051279)	46	0.00059392	DOWN
regulation of nucleic acid-templated transcription (GO:1903506)	341	0.00059392	DOWN
regulation of heart rate by cardiac conduction (GO:0086091)	34	0.00060238	DOWN
regulation of acyl-CoA biosynthetic process (GO:0050812)	13	0.00061143	DOWN
negative regulation of transcription from RNA polymerase II promoter (GO:0000122)	509	0.00061143	DOWN
fatty acid beta-oxidation (GO:0006635)	49	0.00061143	DOWN
hexose biosynthetic process (GO:0019319)	40	0.00061143	DOWN
regulation of acetyl-CoA biosynthetic process from pyruvate (GO:0010510)	13	0.00061143	DOWN
regulation of peptidyl-serine phosphorylation (GO:0033135)	81	0.00063495	DOWN
cellular amino acid catabolic process (GO:0009063)	23	0.00063495	DOWN
gluconeogenesis (GO:0006094)	38	0.00088776	DOWN
glycolytic process (GO:0006096)	22	0.00090697	DOWN
regulation of transcription from RNA polymerase II promoter (GO:0006357)	1363	0.001147	DOWN
pyruvate metabolic process (GO:0006090)	45	0.001147	DOWN
mitochondrion distribution (GO:0048311)	11	0.001147	DOWN
succinate metabolic process (GO:0006105)	8	0.001147	DOWN
positive regulation of nucleic acid-templated transcription (GO:1903508)	483	0.001147	DOWN
cytokine-mediated signaling pathway (GO:0019221)	557	0.0011886	UP
action potential (GO:0001508)	53	0.0015377	DOWN
regulation of cellular response to stress (GO:0080135)	102	0.0016189	DOWN
regulation of ventricular cardiac muscle cell action potential (GO:0098911)	11	0.0022192	DOWN
branched-chain amino acid catabolic process (GO:0009083)	21	0.0025064	DOWN
regulation of voltage-gated calcium channel activity (GO:1901385)	20	0.0028189	DOWN
nicotinamide nucleotide metabolic process (GO:0046496)	42	0.0028189	DOWN
peptidyl-threonine phosphorylation (GO:0018107)	67	0.0028752	DOWN
fatty acid oxidation (GO:0019395)	48	0.0028911	DOWN
ATP generation from ADP (GO:0006757)	23	0.0028995	DOWN
response to calcium ion (GO:0051592)	78	0.0030482	DOWN
cellular protein metabolic process (GO:0044267)	451	0.003401	UP
positive regulation of cellular carbohydrate metabolic process (GO:0010676)	12	0.0037171	DOWN
regulation of nuclear-transcribed mRNA poly(A) tail shortening (GO:0060211)	11	0.0038203	DOWN
positive regulation of nuclear-transcribed mRNA poly(A) tail shortening (GO:0060213)	11	0.0038203	DOWN
monovalent inorganic cation transport (GO:0015672)	100	0.0041451	DOWN
nucleic acid transport (GO:0050657)	6	0.0043314	DOWN
negative regulation of transcription, DNA-templated (GO:0045892)	729	0.0043314	DOWN
metal ion transport (GO:0030001)	98	0.0043314	DOWN
cell migration involved in sprouting angiogenesis (GO:0002042)	14	0.0049143	DOWN
viral process (GO:0016032)	210	0.0050002	UP
regulation of cardiac muscle cell action potential involved in regulation of contraction (GO:0098909)	8	0.0057355	DOWN
positive regulation of transcription from RNA polymerase II promoter (GO:0045944)	798	0.0057355	DOWN
heart contraction (GO:0060047)	43	0.0061395	DOWN
cardiac muscle contraction (GO:0060048)	35	0.0064224	DOWN
mitochondrial translation (GO:0032543)	106	0.0064493	DOWN
cellular response to vascular endothelial growth factor stimulus (GO:0035924)	24	0.0064493	DOWN
regulation of immune response (GO:0050776)	133	0.0077492	UP
protein phosphorylation (GO:0006468)	456	0.0082913	DOWN
peptide metabolic process (GO:0006518)	95	0.0082913	DOWN
carbohydrate catabolic process (GO:0016052)	32	0.0086069	DOWN
peptidyl-threonine modification (GO:0018210)	86	0.0086436	DOWN
macromolecular complex assembly (GO:0065003)	116	0.0089816	DOWN
peptidyl-serine phosphorylation (GO:0018105)	142	0.0089816	DOWN
peptide cross-linking (GO:0018149)	37	0.0091043	UP
negative regulation of anion transmembrane transport (GO:1903960)	8	0.010684	DOWN
mitochondrial translational elongation (GO:0070125)	87	0.010996	DOWN
negative regulation of phagocytosis (GO:0050765)	9	0.011183	UP
body fluid secretion (GO:0007589)	15	0.012641	DOWN
fatty acid beta-oxidation using acyl-CoA dehydrogenase (GO:0033539)	15	0.012641	DOWN
regulation of blood vessel endothelial cell migration (GO:0043535)	50	0.012641	DOWN
nuclear-transcribed mRNA catabolic process (GO:0000956)	167	0.012934	UP
cAMP metabolic process (GO:0046058)	24	0.012968	DOWN
regulation of gene expression (GO:0010468)	747	0.014229	DOWN
cellular glucan metabolic process (GO:0006073)	12	0.014893	DOWN
translational termination (GO:0006415)	95	0.014893	DOWN
mitochondrion organization (GO:0007005)	155	0.015169	DOWN
extracellular matrix organization (GO:0030198)	224	0.015447	UP
ncRNA processing (GO:0034470)	223	0.015447	UP
short-chain fatty acid metabolic process (GO:0046459)	9	0.016676	DOWN
cyclic nucleotide metabolic process (GO:0009187)	23	0.016676	DOWN
potassium ion import across plasma membrane (GO:1990573)	9	0.01717	DOWN
dicarboxylic acid metabolic process (GO:0043648)	57	0.017675	DOWN
membrane depolarization during cardiac muscle cell action potential (GO:0086012)	17	0.017675	DOWN
tRNA aminoacylation for protein translation (GO:0006418)	46	0.018248	DOWN
muscle organ development (GO:0007517)	60	0.020797	DOWN
cellular response to tumor necrosis factor (GO:0071356)	173	0.022169	UP
mitochondrial translational termination (GO:0070126)	88	0.022796	DOWN
regulation of myeloid cell differentiation (GO:0045637)	64	0.02585	DOWN
glycogen catabolic process (GO:0005980)	16	0.02585	DOWN
succinyl-CoA metabolic process (GO:0006104)	6	0.02778	DOWN
neuron projection development (GO:0031175)	164	0.030061	DOWN
regulation of intrinsic apoptotic signaling pathway (GO:2001242)	43	0.031099	UP
negative regulation of tumor necrosis factor production (GO:0032720)	32	0.031099	UP
regulation of alcohol biosynthetic process (GO:1902930)	32	0.031132	DOWN
positive regulation of inflammatory response (GO:0050729)	62	0.032119	UP
citrate metabolic process (GO:0006101)	6	0.032749	DOWN
peptide biosynthetic process (GO:0043043)	161	0.032795	UP
phosphorylation (GO:0016310)	375	0.032968	DOWN
positive regulation of nuclear-transcribed mRNA catabolic process, deadenylation-dependent decay (GO:1900153)	16	0.033499	DOWN
monocarboxylic acid metabolic process (GO:0032787)	98	0.033557	DOWN
valine metabolic process (GO:0006573)	7	0.034261	DOWN
positive regulation of striated muscle contraction (GO:0045989)	7	0.034384	UP
lipid biosynthetic process (GO:0008610)	66	0.035377	DOWN
regulation of nuclear-transcribed mRNA catabolic process, deadenylation-dependent decay (GO:1900151)	14	0.035515	DOWN
mitochondrion localization (GO:0051646)	15	0.036855	DOWN
glycogen metabolic process (GO:0005977)	31	0.036855	DOWN
import across plasma membrane (GO:0098739)	11	0.037244	DOWN
regulation of fatty acid beta-oxidation (GO:0031998)	10	0.037244	DOWN
erythrose 4-phosphate/phosphoenolpyruvate family amino acid catabolic process (GO:1902222)	11	0.038106	DOWN
L-phenylalanine catabolic process (GO:0006559)	11	0.038106	DOWN
L-phenylalanine metabolic process (GO:0006558)	11	0.038106	DOWN
regulation of calcium-mediated signaling (GO:0050848)	39	0.038308	DOWN
tumor necrosis factor-mediated signaling pathway (GO:0033209)	118	0.041386	UP
regulation of cholesterol metabolic process (GO:0090181)	39	0.04146	DOWN
regulation of immune effector process (GO:0002697)	40	0.042006	UP
positive regulation of glycogen metabolic process (GO:0070875)	13	0.043462	DOWN
nitric oxide mediated signal transduction (GO:0007263)	15	0.044661	UP
phagosome acidification (GO:0090383)	24	0.045794	UP
phospholipid biosynthetic process (GO:0008654)	36	0.045813	DOWN
cyclic nucleotide biosynthetic process (GO:0009190)	17	0.047355	DOWN
biotin metabolic process (GO:0006768)	10	0.047355	DOWN
regulation of DNA-templated transcription, initiation (GO:2000142)	10	0.047355	DOWN
phosphate-containing compound metabolic process (GO:0006796)	178	0.047355	DOWN
dopamine catabolic process (GO:0042420)	4	0.048193	DOWN
regulation of centrosome cycle (GO:0046605)	25	0.048548	UP
cytoskeleton-dependent cytokinesis (GO:0061640)	52	0.048548	UP
regulation of release of cytochrome c from mitochondria (GO:0090199)	39	0.048548	UP
cellular modified amino acid biosynthetic process (GO:0042398)	23	0.048548	UP
ribosomal large subunit biogenesis (GO:0042273)	60	0.048548	UP

## Sheet: GO 28 Weeks
Name	# of Genes	P-Adj	Direction
neutrophil mediated immunity (GO:0002446)	431	0	UP
cellular respiration (GO:0045333)	56	0	DOWN
mitochondrial ATP synthesis coupled electron transport (GO:0042775)	82	0	DOWN
branched-chain amino acid catabolic process (GO:0009083)	21	0	DOWN
fatty acid beta-oxidation (GO:0006635)	49	0	DOWN
fatty acid oxidation (GO:0019395)	48	0	DOWN
neutrophil activation involved in immune response (GO:0002283)	427	0	UP
neutrophil degranulation (GO:0043312)	424	0	UP
regulation of cardiac muscle cell contraction (GO:0086004)	26	0	DOWN
extracellular matrix organization (GO:0030198)	224	0	UP
fatty acid catabolic process (GO:0009062)	62	0	DOWN
respiratory electron transport chain (GO:0022904)	91	0	DOWN
cellular amino acid catabolic process (GO:0009063)	23	0	DOWN
regulation of cardiac muscle contraction by calcium ion signaling (GO:0010882)	20	0	DOWN
fructose metabolic process (GO:0006000)	6	0	DOWN
branched-chain amino acid metabolic process (GO:0009081)	22	0	DOWN
regulation of cardiac muscle cell action potential (GO:0098901)	24	8.7127e-14	DOWN
cytokine-mediated signaling pathway (GO:0019221)	557	2.2653e-13	UP
2-oxoglutarate metabolic process (GO:0006103)	17	2.8316e-13	DOWN
mitochondrial respiratory chain complex I assembly (GO:0032981)	62	2.8316e-13	DOWN
NADH dehydrogenase complex assembly (GO:0010257)	62	2.8316e-13	DOWN
regulation of heart rate by cardiac conduction (GO:0086091)	34	2.8316e-13	DOWN
mitochondrial respiratory chain complex I biogenesis (GO:0097031)	62	2.8316e-13	DOWN
collagen fibril organization (GO:0030199)	29	3.7755e-13	UP
glucose metabolic process (GO:0006006)	60	4.1729e-13	DOWN
hexose biosynthetic process (GO:0019319)	40	7.6454e-13	DOWN
mitochondrial electron transport, NADH to ubiquinone (GO:0006120)	45	1.699e-12	DOWN
fatty acid beta-oxidation using acyl-CoA dehydrogenase (GO:0033539)	15	5.4831e-12	DOWN
mitochondrial respiratory chain complex assembly (GO:0033108)	95	1.2755e-11	DOWN
mitochondrion organization (GO:0007005)	155	2.1166e-11	DOWN
mitochondrial translation (GO:0032543)	106	3.0378e-11	DOWN
regulation of release of sequestered calcium ion into cytosol by sarcoplasmic reticulum (GO:0010880)	22	7.5583e-11	DOWN
cellular response to cytokine stimulus (GO:0071345)	409	1.6537e-10	UP
platelet degranulation (GO:0002576)	119	3.57e-10	UP
mitochondrial translational elongation (GO:0070125)	87	4.8691e-10	DOWN
protein complex subunit organization (GO:0071822)	43	9.1285e-10	UP
mitochondrial translational termination (GO:0070126)	88	1.0275e-09	DOWN
extracellular matrix disassembly (GO:0022617)	74	1.8923e-09	UP
regulation of ventricular cardiac muscle cell action potential (GO:0098911)	11	1.9628e-09	DOWN
translational termination (GO:0006415)	95	2.0546e-09	DOWN
regulation of acetyl-CoA biosynthetic process from pyruvate (GO:0010510)	13	3.3475e-09	DOWN
regulation of acyl-CoA biosynthetic process (GO:0050812)	13	3.3475e-09	DOWN
regulation of protein processing (GO:0070613)	54	4.7029e-09	UP
regulation of cardiac muscle contraction by regulation of the release of sequestered calcium ion (GO:0010881)	16	5.8614e-09	DOWN
membrane repolarization during cardiac muscle cell action potential (GO:0086013)	15	1.4867e-08	DOWN
inner mitochondrial membrane organization (GO:0007007)	35	1.8377e-08	DOWN
regulation of cardiac muscle cell membrane potential (GO:0086036)	7	2.3957e-08	DOWN
regulated exocytosis (GO:0045055)	143	2.6932e-08	UP
regulation of humoral immune response (GO:0002920)	40	2.9263e-08	UP
cardiac muscle cell membrane repolarization (GO:0099622)	11	2.9578e-08	DOWN
pyruvate metabolic process (GO:0006090)	45	2.9591e-08	DOWN
regulation of immune effector process (GO:0002697)	40	3.0025e-08	UP
regulation of acute inflammatory response (GO:0002673)	48	3.0025e-08	UP
mitochondrial ATP synthesis coupled proton transport (GO:0042776)	20	3.2179e-08	DOWN
fructose 1,6-bisphosphate metabolic process (GO:0030388)	7	3.683e-08	DOWN
gluconeogenesis (GO:0006094)	38	4.9642e-08	DOWN
cristae formation (GO:0042407)	26	5.7715e-08	DOWN
bundle of His cell to Purkinje myocyte communication (GO:0086069)	8	6.6236e-08	DOWN
positive regulation of sodium ion transmembrane transport (GO:1902307)	6	7.4931e-08	DOWN
translational elongation (GO:0006414)	102	7.8595e-08	DOWN
dopamine catabolic process (GO:0042420)	4	7.9142e-08	DOWN
regulation of cardiac muscle cell action potential involved in regulation of contraction (GO:0098909)	8	1.1659e-07	DOWN
regulation of cardiac conduction (GO:1903779)	66	2.1177e-07	DOWN
regulation of complement activation (GO:0030449)	37	2.3174e-07	UP
regulation of peptidyl-tyrosine phosphorylation (GO:0050730)	77	2.6165e-07	UP
acyl-CoA metabolic process (GO:0006637)	36	2.8722e-07	DOWN
monocarboxylic acid metabolic process (GO:0032787)	98	3.561e-07	DOWN
inflammatory response (GO:0006954)	213	4.8743e-07	UP
regulation of immune response (GO:0050776)	133	4.9119e-07	UP
regulation of protein activation cascade (GO:2000257)	36	5.0077e-07	UP
phagocytosis (GO:0006909)	57	5.118e-07	UP
positive regulation of endocytosis (GO:0045807)	58	5.118e-07	UP
short-chain fatty acid metabolic process (GO:0046459)	9	5.3005e-07	DOWN
regulation of smooth muscle cell migration (GO:0014910)	18	5.3214e-07	UP
mitochondrial transport (GO:0006839)	129	5.3234e-07	DOWN
cell-matrix adhesion (GO:0007160)	87	9.2807e-07	UP
purine ribonucleoside triphosphate biosynthetic process (GO:0009206)	26	9.8096e-07	DOWN
ventricular cardiac muscle cell membrane repolarization (GO:0099625)	8	1.3108e-06	DOWN
fatty acid metabolic process (GO:0006631)	95	1.3642e-06	DOWN
actin filament organization (GO:0007015)	118	1.7811e-06	UP
macrophage activation (GO:0042116)	16	2.0261e-06	UP
potassium ion import across plasma membrane (GO:1990573)	9	2.1928e-06	DOWN
response to cytokine (GO:0034097)	134	2.2411e-06	UP
phagocytosis, engulfment (GO:0006911)	28	2.424e-06	UP
rRNA processing (GO:0006364)	197	2.424e-06	UP
aerobic respiration (GO:0009060)	27	2.6251e-06	DOWN
cardiac muscle cell action potential (GO:0086001)	29	2.8862e-06	DOWN
positive regulation of peptidyl-tyrosine phosphorylation (GO:0050731)	107	2.9412e-06	UP
regulation of heart contraction (GO:0008016)	92	2.9836e-06	DOWN
cytosolic calcium ion transport (GO:0060401)	22	2.9911e-06	DOWN
cardiac muscle cell-cardiac muscle cell adhesion (GO:0086042)	7	3.0517e-06	DOWN
positive regulation of inflammatory response (GO:0050729)	62	3.4146e-06	UP
endocytosis (GO:0006897)	193	3.4146e-06	UP
regulation of protein tyrosine kinase activity (GO:0061097)	31	3.423e-06	UP
bundle of His cell-Purkinje myocyte adhesion involved in cell communication (GO:0086073)	6	3.8585e-06	DOWN
hexose metabolic process (GO:0019318)	44	4.9946e-06	DOWN
skeletal system development (GO:0001501)	140	5.1481e-06	UP
platelet aggregation (GO:0070527)	32	5.4875e-06	UP
dicarboxylic acid metabolic process (GO:0043648)	57	7.0786e-06	DOWN
atrial cardiac muscle cell action potential (GO:0086014)	12	7.624e-06	DOWN
endoderm formation (GO:0001706)	36	8.112e-06	UP
endodermal cell differentiation (GO:0035987)	32	8.1848e-06	UP
regulation of cell migration (GO:0030334)	303	9.1948e-06	UP
receptor-mediated endocytosis (GO:0006898)	118	9.5239e-06	UP
integrin-mediated signaling pathway (GO:0007229)	57	9.5297e-06	UP
regulation of skeletal muscle contraction (GO:0014819)	5	1.0117e-05	DOWN
positive regulation of sodium ion transmembrane transporter activity (GO:2000651)	11	1.0117e-05	DOWN
regulation of cardiac muscle contraction (GO:0055117)	35	1.0577e-05	DOWN
hematopoietic progenitor cell differentiation (GO:0002244)	22	1.0842e-05	UP
succinate metabolic process (GO:0006105)	8	1.1048e-05	DOWN
rRNA metabolic process (GO:0016072)	197	1.2602e-05	UP
glycosaminoglycan catabolic process (GO:0006027)	55	1.3011e-05	UP
regulation of striated muscle contraction (GO:0006942)	28	1.4842e-05	DOWN
cellular response to molecule of bacterial origin (GO:0071219)	73	1.5142e-05	UP
homotypic cell-cell adhesion (GO:0034109)	37	1.5142e-05	UP
positive regulation of cell proliferation (GO:0008284)	397	1.5142e-05	UP
ATP synthesis coupled proton transport (GO:0015986)	25	1.6467e-05	DOWN
ATP metabolic process (GO:0046034)	55	1.6467e-05	DOWN
toll-like receptor signaling pathway (GO:0002224)	81	1.6683e-05	UP
collagen metabolic process (GO:0032963)	12	1.8032e-05	UP
negative regulation of protein processing (GO:0010955)	13	2.6157e-05	UP
short-chain fatty acid catabolic process (GO:0019626)	8	2.6481e-05	DOWN
regulation of brown fat cell differentiation (GO:0090335)	7	2.9816e-05	DOWN
skin development (GO:0043588)	81	3.0551e-05	UP
negative regulation of signal transduction (GO:0009968)	270	3.2929e-05	UP
regulation of angiogenesis (GO:0045765)	168	3.3532e-05	UP
ribosome biogenesis (GO:0042254)	219	3.4644e-05	UP
positive regulation of cytokine production (GO:0001819)	201	3.7543e-05	UP
regulation of B cell differentiation (GO:0045577)	14	4.291e-05	UP
plasma membrane invagination (GO:0099024)	27	4.3749e-05	UP
mitochondrial electron transport, cytochrome c to oxygen (GO:0006123)	21	4.6091e-05	DOWN
positive regulation of cytokine biosynthetic process (GO:0042108)	39	4.8544e-05	UP
positive regulation of protein kinase activity (GO:0045860)	164	4.9441e-05	UP
chondroitin sulfate catabolic process (GO:0030207)	13	4.9441e-05	UP
sarcoplasmic reticulum calcium ion transport (GO:0070296)	9	4.9646e-05	DOWN
regulation of calcium ion transmembrane transporter activity (GO:1901019)	27	4.9646e-05	DOWN
import across plasma membrane (GO:0098739)	11	5.0632e-05	DOWN
ATP biosynthetic process (GO:0006754)	30	5.236e-05	DOWN
positive regulation of cell adhesion mediated by integrin (GO:0033630)	13	5.4481e-05	UP
response to lipopolysaccharide (GO:0032496)	136	5.4879e-05	UP
positive regulation of heart rate (GO:0010460)	14	6.1986e-05	DOWN
tricarboxylic acid metabolic process (GO:0072350)	13	6.3086e-05	DOWN
ubiquinone biosynthetic process (GO:0006744)	15	6.4734e-05	DOWN
glycosaminoglycan metabolic process (GO:0030203)	61	6.5406e-05	UP
glycolytic process (GO:0006096)	22	6.6251e-05	DOWN
potassium ion transport (GO:0006813)	60	6.6302e-05	DOWN
chondroitin sulfate metabolic process (GO:0030204)	30	6.7789e-05	UP
regulation of apoptotic process (GO:0042981)	768	6.7992e-05	UP
negative regulation of platelet-derived growth factor receptor signaling pathway (GO:0010642)	15	7.0294e-05	UP
ATP generation from ADP (GO:0006757)	23	7.4344e-05	DOWN
positive regulation of mononuclear cell migration (GO:0071677)	17	9.0846e-05	UP
positive regulation of leukocyte chemotaxis (GO:0002690)	52	9.0846e-05	UP
positive regulation of phagocytosis (GO:0050766)	34	9.0846e-05	UP
positive regulation of interleukin-8 production (GO:0032757)	40	9.0846e-05	UP
cellular response to lipopolysaccharide (GO:0071222)	80	9.0846e-05	UP
negative regulation of cytokine production (GO:0001818)	105	9.2104e-05	UP
ncRNA processing (GO:0034470)	223	9.6619e-05	UP
metal ion transport (GO:0030001)	98	0.00010238	DOWN
pattern recognition receptor signaling pathway (GO:0002221)	44	0.00010238	UP
monovalent inorganic cation transport (GO:0015672)	100	0.00010418	DOWN
positive regulation of cellular process (GO:0048522)	484	0.00011936	UP
positive regulation of response to external stimulus (GO:0032103)	76	0.00011981	UP
regulation of sequestering of triglyceride (GO:0010889)	12	0.00012688	DOWN
action potential (GO:0001508)	53	0.00013605	DOWN
regulation of ryanodine-sensitive calcium-release channel activity (GO:0060314)	24	0.00013605	DOWN
regulation of interleukin-6 production (GO:0032675)	40	0.00014693	UP
Fc receptor mediated stimulatory signaling pathway (GO:0002431)	70	0.00016044	UP
purine ribonucleoside monophosphate biosynthetic process (GO:0009168)	38	0.00016797	DOWN
alpha-amino acid catabolic process (GO:1901606)	39	0.0001694	DOWN
phagosome maturation (GO:0090382)	29	0.00017074	UP
regulation of epithelial cell proliferation (GO:0050678)	68	0.00017734	UP
positive regulation of defense response (GO:0031349)	61	0.00017887	UP
positive regulation of tumor necrosis factor biosynthetic process (GO:0042535)	7	0.00017887	UP
positive regulation of tumor necrosis factor production (GO:0032760)	45	0.00019353	UP
Fc-gamma receptor signaling pathway (GO:0038094)	69	0.00020802	UP
regulation of monocyte chemotaxis (GO:0090025)	20	0.00020802	UP
transmembrane receptor protein tyrosine kinase signaling pathway (GO:0007169)	384	0.00020802	UP
T cell activation involved in immune response (GO:0002286)	19	0.00021555	UP
negative regulation of peptidyl-tyrosine phosphorylation (GO:0050732)	27	0.00024974	UP
protein targeting to ER (GO:0045047)	92	0.00024974	UP
lipid biosynthetic process (GO:0008610)	66	0.00025734	DOWN
acetyl-CoA biosynthetic process (GO:0006085)	6	0.00026236	DOWN
negative regulation of bone remodeling (GO:0046851)	8	0.0002794	UP
long-chain fatty acid transport (GO:0015909)	24	0.00028659	DOWN
cellular protein metabolic process (GO:0044267)	451	0.00029231	UP
myeloid cell development (GO:0061515)	14	0.00029231	UP
Fc-gamma receptor signaling pathway involved in phagocytosis (GO:0038096)	68	0.00029424	UP
regulation of inflammatory response (GO:0050727)	144	0.00029424	UP
positive regulation of monocyte chemotaxis (GO:0090026)	15	0.00030625	UP
regulation of tumor necrosis factor biosynthetic process (GO:0042534)	9	0.00030625	UP
actin filament bundle assembly (GO:0051017)	37	0.00030698	UP
regulation of cell adhesion mediated by integrin (GO:0033628)	29	0.00030805	UP
adenylate cyclase-activating adrenergic receptor signaling pathway (GO:0071880)	15	0.00030909	DOWN
dermatan sulfate metabolic process (GO:0030205)	13	0.00033028	UP
apoptotic cell clearance (GO:0043277)	23	0.000336	UP
positive regulation of epithelial cell proliferation (GO:0050679)	102	0.00033855	UP
positive regulation of intracellular signal transduction (GO:1902533)	446	0.00034657	UP
positive regulation of MAPK cascade (GO:0043410)	262	0.00034657	UP
actin filament depolymerization (GO:0030042)	10	0.00036364	UP
actin filament bundle organization (GO:0061572)	35	0.0003692	UP
elastic fiber assembly (GO:0048251)	7	0.0003692	UP
leukocyte cell-cell adhesion (GO:0007159)	24	0.00037074	UP
negative regulation of myeloid leukocyte differentiation (GO:0002762)	23	0.00037074	UP
succinyl-CoA metabolic process (GO:0006104)	6	0.00042052	DOWN
valine metabolic process (GO:0006573)	7	0.00042052	DOWN
peptide cross-linking (GO:0018149)	37	0.00042222	UP
regulation of actin cytoskeleton organization (GO:0032956)	74	0.00042324	UP
regulation of T cell activation (GO:0050863)	38	0.00043454	UP
cellular defense response (GO:0006968)	43	0.00046344	UP
actin crosslink formation (GO:0051764)	9	0.00048545	UP
regulation of cell proliferation (GO:0042127)	689	0.00048723	UP
regulation of vascular endothelial growth factor production (GO:0010574)	26	0.00048723	UP
dermatan sulfate biosynthetic process (GO:0030208)	12	0.00049901	UP
negative regulation of interleukin-6 production (GO:0032715)	24	0.0005078	UP
positive regulation of NF-kappaB import into nucleus (GO:0042346)	15	0.00052068	UP
gland morphogenesis (GO:0022612)	6	0.0005296	UP
B cell receptor signaling pathway (GO:0050853)	28	0.0005296	UP
antigen processing and presentation of peptide antigen via MHC class II (GO:0002495)	78	0.00052992	UP
antigen processing and presentation of exogenous peptide antigen (GO:0002478)	78	0.00052992	UP
antigen processing and presentation of exogenous peptide antigen via MHC class II (GO:0019886)	78	0.00052992	UP
cellular response to transforming growth factor beta stimulus (GO:0071560)	100	0.00052992	UP
negative regulation of angiogenesis (GO:0016525)	67	0.00055235	UP
negative regulation of cytokine secretion (GO:0050710)	36	0.00055235	UP
positive regulation of neuron differentiation (GO:0045666)	97	0.00055763	UP
regulation of extrinsic apoptotic signaling pathway via death domain receptors (GO:1902041)	35	0.00056401	UP
extracellular matrix assembly (GO:0085029)	16	0.00058174	UP
positive regulation of sequestering of triglyceride (GO:0010890)	7	0.0005987	DOWN
quinone biosynthetic process (GO:1901663)	14	0.0005987	DOWN
ubiquinone metabolic process (GO:0006743)	14	0.0005987	DOWN
aspartate family amino acid catabolic process (GO:0009068)	19	0.00062345	DOWN
negative regulation of immune response (GO:0050777)	34	0.00064863	UP
positive regulation of cell migration (GO:0030335)	211	0.0006532	UP
regulation of T cell proliferation (GO:0042129)	51	0.00067054	UP
cell chemotaxis (GO:0060326)	51	0.00067054	UP
regulation of phagocytosis (GO:0050764)	35	0.00067054	UP
regulation of plasminogen activation (GO:0010755)	10	0.00074444	UP
positive regulation of phosphatidylinositol 3-kinase signaling (GO:0014068)	50	0.00076273	UP
nicotinamide nucleotide metabolic process (GO:0046496)	42	0.0007777	DOWN
positive regulation of protein phosphorylation (GO:0001934)	388	0.00078905	UP
positive regulation of actin filament bundle assembly (GO:0032233)	44	0.00079883	UP
regulation of macrophage differentiation (GO:0045649)	13	0.00083053	UP
leukocyte differentiation (GO:0002521)	12	0.00083974	UP
hemopoiesis (GO:0030097)	71	0.00088421	UP
negative regulation of tumor necrosis factor production (GO:0032720)	32	0.00090912	UP
positive regulation of multicellular organismal process (GO:0051240)	192	0.00093497	UP
positive regulation of epithelial to mesenchymal transition (GO:0010718)	38	0.00099306	UP
glomerular filtration (GO:0003094)	7	0.0010235	UP
cellular response to tumor necrosis factor (GO:0071356)	173	0.0010294	UP
granulocyte chemotaxis (GO:0071621)	41	0.0010444	UP
positive regulation of T cell activation (GO:0050870)	58	0.0010444	UP
detection of molecule of bacterial origin (GO:0032490)	7	0.0010444	UP
oxidative phosphorylation (GO:0006119)	11	0.001061	DOWN
negative regulation of extrinsic apoptotic signaling pathway (GO:2001237)	71	0.0010699	UP
myeloid cell activation involved in immune response (GO:0002275)	10	0.0010719	UP
catecholamine catabolic process (GO:0042424)	5	0.0011332	DOWN
positive regulation of I-kappaB kinase/NF-kappaB signaling (GO:0043123)	151	0.0011368	UP
mitochondrial gene expression (GO:0140053)	45	0.0011504	DOWN
negative regulation of glycolytic process (GO:0045820)	6	0.001157	DOWN
negative regulation of coenzyme metabolic process (GO:0051198)	6	0.001157	DOWN
viral process (GO:0016032)	210	0.0011608	UP
cotranslational protein targeting to membrane (GO:0006613)	89	0.0011719	UP
SRP-dependent cotranslational protein targeting to membrane (GO:0006614)	86	0.0011887	UP
negative regulation of lymphocyte differentiation (GO:0045620)	5	0.0011887	UP
response to tumor necrosis factor (GO:0034612)	81	0.0012055	UP
dermatan sulfate proteoglycan biosynthetic process (GO:0050651)	15	0.0012238	UP
negative regulation of cellular process (GO:0048523)	500	0.0012595	UP
glycosaminoglycan biosynthetic process (GO:0006024)	98	0.0012695	UP
negative regulation of cell migration (GO:0030336)	116	0.001294	UP
adrenergic receptor signaling pathway (GO:0071875)	15	0.0013176	DOWN
positive regulation of immune response (GO:0050778)	47	0.0013325	UP
mitochondrial protein processing (GO:0034982)	9	0.0013775	DOWN
regulation of bone resorption (GO:0045124)	22	0.0013809	UP
renal filtration (GO:0097205)	8	0.0013894	UP
regulation of mammary gland epithelial cell proliferation (GO:0033599)	8	0.0013977	UP
transforming growth factor beta receptor signaling pathway (GO:0007179)	76	0.0014024	UP
response to amyloid-beta (GO:1904645)	25	0.0014373	UP
cellular response to type I interferon (GO:0071357)	51	0.0014792	UP
type I interferon signaling pathway (GO:0060337)	51	0.0014792	UP
positive regulation of T cell proliferation (GO:0042102)	49	0.0014845	UP
regulation of tumor necrosis factor production (GO:0032680)	59	0.0017068	UP
positive regulation of plasma membrane bounded cell projection assembly (GO:0120034)	66	0.0017118	UP
positive regulation of protein tyrosine kinase activity (GO:0061098)	28	0.0017237	UP
neutrophil chemotaxis (GO:0030593)	39	0.0017405	UP
cellular copper ion homeostasis (GO:0006878)	9	0.0018004	UP
positive regulation of alpha-beta T cell proliferation (GO:0046641)	12	0.0018004	UP
hematopoietic stem cell differentiation (GO:0060218)	6	0.00182	UP
regulation of actin cytoskeleton reorganization (GO:2000249)	30	0.0018403	UP
negative regulation of tumor necrosis factor superfamily cytokine production (GO:1903556)	30	0.0019351	UP
regulation of fibroblast proliferation (GO:0048145)	45	0.0020453	UP
regulation of relaxation of cardiac muscle (GO:1901897)	6	0.0020566	DOWN
regulation of ERK1 and ERK2 cascade (GO:0070372)	228	0.0020978	UP
negative regulation of peptidyl-serine phosphorylation (GO:0033137)	17	0.0021359	DOWN
regulation of interleukin-8 secretion (GO:2000482)	20	0.0021608	UP
myoblast differentiation (GO:0045445)	16	0.0021862	UP
biotin metabolic process (GO:0006768)	10	0.0021928	DOWN
negative regulation of blood vessel morphogenesis (GO:2000181)	63	0.0022028	UP
regulation of protein phosphorylation (GO:0001932)	246	0.0022328	UP
cellular response to interferon-gamma (GO:0071346)	79	0.0022579	UP
cellular response to amyloid-beta (GO:1904646)	23	0.0022701	UP
positive regulation of heart contraction (GO:0045823)	19	0.0022739	DOWN
regulation of podosome assembly (GO:0071801)	10	0.0022869	UP
vacuolar acidification (GO:0007035)	19	0.0022961	UP
regulation of Ras protein signal transduction (GO:0046578)	84	0.0023087	UP
interferon-gamma-mediated signaling pathway (GO:0060333)	45	0.002354	UP
response to molecule of bacterial origin (GO:0002237)	86	0.0023582	UP
fatty acid transmembrane transport (GO:1902001)	11	0.0024871	DOWN
carnitine shuttle (GO:0006853)	11	0.0024871	DOWN
positive regulation of ERK1 and ERK2 cascade (GO:0070374)	184	0.0025522	UP
regulation of MAPK cascade (GO:0043408)	193	0.002593	UP
neutrophil migration (GO:1990266)	44	0.0025995	UP
negative regulation of protein binding (GO:0032091)	63	0.0025995	UP
basement membrane organization (GO:0071711)	8	0.0027406	UP
regulation of cell communication by electrical coupling involved in cardiac conduction (GO:1901844)	9	0.0030876	DOWN
positive regulation of neuron projection development (GO:0010976)	95	0.0030973	UP
complement activation, classical pathway (GO:0006958)	7	0.0031039	UP
regulation of sodium ion transmembrane transporter activity (GO:2000649)	35	0.0031091	DOWN
defense response to bacterium (GO:0042742)	106	0.0031787	UP
carnitine metabolic process (GO:0009437)	11	0.0033335	DOWN
positive regulation of peptide secretion (GO:0002793)	34	0.0033478	UP
chondroitin sulfate biosynthetic process (GO:0030206)	20	0.0034316	UP
positive regulation of phosphorylation (GO:0042327)	200	0.0034316	UP
entry into host cell (GO:0030260)	32	0.0035328	UP
positive regulation of protein secretion (GO:0050714)	75	0.0035713	UP
regulation of platelet-derived growth factor receptor signaling pathway (GO:0010640)	10	0.0036925	UP
negative regulation of peptidase activity (GO:0010466)	49	0.0037006	UP
regulation of transforming growth factor beta production (GO:0071634)	10	0.0037006	UP
regulation of defense response (GO:0031347)	64	0.0038662	UP
regulation of mitochondrial depolarization (GO:0051900)	9	0.0038739	UP
negative regulation of interferon-gamma production (GO:0032689)	18	0.0039165	UP
negative regulation of leukocyte degranulation (GO:0043301)	6	0.0039165	UP
regulation of interleukin-8 production (GO:0032677)	33	0.0039807	UP
actin polymerization or depolymerization (GO:0008154)	36	0.0039807	UP
positive regulation of fibroblast proliferation (GO:0048146)	28	0.0040241	UP
ATP synthesis coupled electron transport (GO:0042773)	9	0.0040475	DOWN
glycolipid metabolic process (GO:0006664)	57	0.0040898	UP
myotube cell development (GO:0014904)	10	0.0040898	UP
mitotic cytokinesis (GO:0000281)	43	0.0040898	UP
aminoglycan catabolic process (GO:0006026)	29	0.0040898	UP
positive regulation of cell projection organization (GO:0031346)	61	0.0041016	UP
protein modification by small protein conjugation (GO:0032446)	377	0.0043406	DOWN
positive regulation of JAK-STAT cascade (GO:0046427)	58	0.0044292	UP
regulation of cellular carbohydrate metabolic process (GO:0010675)	13	0.004546	DOWN
negative regulation of cell motility (GO:2000146)	92	0.0045926	UP
negative regulation of interleukin-17 production (GO:0032700)	8	0.0045926	UP
positive regulation of signal transduction (GO:0009967)	201	0.0045926	UP
positive regulation of protein localization to nucleus (GO:1900182)	39	0.0045998	UP
negative regulation of endopeptidase activity (GO:0010951)	63	0.0047017	UP
regulation of anion channel activity (GO:0010359)	5	0.0047017	UP
bleb assembly (GO:0032060)	7	0.0047433	UP
aminoglycan biosynthetic process (GO:0006023)	46	0.0048254	UP
positive regulation of interleukin-6 production (GO:0032755)	40	0.0051896	UP
positive regulation of lymphocyte differentiation (GO:0045621)	16	0.0053087	UP
negative regulation of osteoclast differentiation (GO:0045671)	13	0.005468	UP
negative regulation of B cell activation (GO:0050869)	16	0.0055789	UP
negative regulation of T cell proliferation (GO:0042130)	21	0.0055789	UP
protein ubiquitination (GO:0016567)	482	0.0056365	DOWN
regulation of smooth muscle cell proliferation (GO:0048660)	43	0.0056408	UP
positive regulation of leukocyte cell-cell adhesion (GO:1903039)	17	0.0056516	UP
regulation of macrophage cytokine production (GO:0010935)	9	0.0057189	UP
regulation of protein binding (GO:0043393)	108	0.005822	UP
regulation of blood coagulation (GO:0030193)	30	0.005822	UP
regulation of mast cell degranulation (GO:0043304)	13	0.0058359	UP
negative regulation of amyloid precursor protein catabolic process (GO:1902992)	11	0.0059505	UP
angiogenesis involved in wound healing (GO:0060055)	8	0.0059532	UP
porphyrin-containing compound biosynthetic process (GO:0006779)	18	0.0060911	DOWN
regulation of phosphatidylinositol 3-kinase signaling (GO:0014066)	76	0.0061821	UP
positive regulation of macromolecule biosynthetic process (GO:0010557)	133	0.0062548	UP
cytoskeleton-dependent cytokinesis (GO:0061640)	52	0.0063249	UP
negative regulation of apoptotic process (GO:0043066)	457	0.0063249	UP
enzyme linked receptor protein signaling pathway (GO:0007167)	116	0.006407	UP
coenzyme metabolic process (GO:0006732)	47	0.0064672	DOWN
ephrin receptor signaling pathway (GO:0048013)	81	0.0065106	UP
protein depolymerization (GO:0051261)	25	0.0066391	UP
negative regulation of programmed cell death (GO:0043069)	388	0.0067121	UP
collagen biosynthetic process (GO:0032964)	6	0.0067445	UP
aminoglycan metabolic process (GO:0006022)	29	0.0067838	UP
humoral immune response mediated by circulating immunoglobulin (GO:0002455)	8	0.0072787	UP
toll-like receptor 3 signaling pathway (GO:0034138)	9	0.0073153	UP
regulation of cell communication by electrical coupling (GO:0010649)	12	0.0073527	DOWN
positive regulation of growth (GO:0045927)	64	0.0074226	UP
positive regulation of DNA replication (GO:0045740)	32	0.0074226	UP
membrane raft assembly (GO:0001765)	6	0.0074226	UP
positive regulation of tyrosine phosphorylation of STAT protein (GO:0042531)	48	0.0074338	UP
negative regulation of glial cell apoptotic process (GO:0034351)	7	0.0076923	UP
positive regulation of blood coagulation (GO:0030194)	19	0.0077265	UP
positive regulation of lymphocyte activation (GO:0051251)	24	0.0079227	UP
inositol lipid-mediated signaling (GO:0048017)	37	0.0079431	UP
regulation of cytokine-mediated signaling pathway (GO:0001959)	84	0.0080588	UP
viral gene expression (GO:0019080)	106	0.0081489	UP
wound healing, spreading of cells (GO:0044319)	20	0.0081489	UP
positive regulation of tumor necrosis factor superfamily cytokine production (GO:1903557)	31	0.0083416	UP
response to interferon-alpha (GO:0035455)	15	0.0083416	UP
regulation of mononuclear cell migration (GO:0071675)	12	0.0083416	UP
skeletal muscle cell differentiation (GO:0035914)	12	0.0083416	UP
regulation of dendritic spine maintenance (GO:1902950)	6	0.0083416	UP
regulation of tumor necrosis factor-mediated signaling pathway (GO:0010803)	50	0.0084862	UP
positive regulation of supramolecular fiber organization (GO:1902905)	82	0.0084862	UP
negative regulation of interleukin-8 secretion (GO:2000483)	7	0.0084985	UP
viral transcription (GO:0019083)	109	0.0087475	UP
positive regulation of cell motility (GO:2000147)	169	0.0089748	UP
regulation of actin filament depolymerization (GO:0030834)	11	0.0090597	UP
positive regulation of phosphate metabolic process (GO:0045937)	26	0.0091619	UP
Arp2/3 complex-mediated actin nucleation (GO:0034314)	15	0.0091619	UP
regulation of microtubule polymerization or depolymerization (GO:0031110)	18	0.0091808	DOWN
acetyl-CoA metabolic process (GO:0006084)	14	0.0091808	DOWN
neutrophil activation (GO:0042119)	11	0.0093669	UP
positive regulation of T cell migration (GO:2000406)	17	0.0093669	UP
immune response-activating cell surface receptor signaling pathway (GO:0002429)	15	0.0093946	UP
regulation of platelet activation (GO:0010543)	19	0.0093946	UP
positive regulation of vascular endothelial growth factor production (GO:0010575)	23	0.0094953	UP
positive regulation of smoothened signaling pathway (GO:0045880)	12	0.009513	UP
negative regulation of reproductive process (GO:2000242)	9	0.0097041	UP
phosphate-containing compound metabolic process (GO:0006796)	178	0.0098282	DOWN
positive regulation of stress fiber assembly (GO:0051496)	37	0.0099861	UP
regulation of epithelial to mesenchymal transition (GO:0010717)	65	0.010374	UP
regulation of MAP kinase activity (GO:0043405)	83	0.010528	UP
regulation of endocytosis (GO:0030100)	68	0.010733	UP
positive regulation of lymphocyte proliferation (GO:0050671)	61	0.01074	UP
macromolecule biosynthetic process (GO:0009059)	19	0.01074	UP
heme biosynthetic process (GO:0006783)	16	0.010807	DOWN
positive regulation of viral entry into host cell (GO:0046598)	8	0.011099	UP
cellular response to mechanical stimulus (GO:0071260)	46	0.011203	UP
phosphatidylinositol-mediated signaling (GO:0048015)	54	0.011203	UP
positive regulation of B cell activation (GO:0050871)	42	0.011203	UP
positive regulation of stress-activated MAPK cascade (GO:0032874)	76	0.011309	UP
positive regulation of cytoskeleton organization (GO:0051495)	75	0.011327	UP
regulation of chemokine production (GO:0032642)	17	0.011455	UP
transmembrane receptor protein serine/threonine kinase signaling pathway (GO:0007178)	140	0.011498	UP
epithelial to mesenchymal transition (GO:0001837)	37	0.011498	UP
positive regulation of cell activation (GO:0050867)	9	0.011747	UP
positive regulation of cell adhesion (GO:0045785)	59	0.011837	UP
regulation of interferon-gamma production (GO:0032649)	39	0.011839	UP
negative regulation of T cell receptor signaling pathway (GO:0050860)	12	0.011839	UP
regulation of actin filament-based process (GO:0032970)	61	0.012	UP
glycosphingolipid metabolic process (GO:0006687)	47	0.012	UP
positive regulation of chemotaxis (GO:0050921)	40	0.012	UP
regulation of lipid metabolic process (GO:0019216)	98	0.012106	DOWN
regulation of DNA biosynthetic process (GO:2000278)	21	0.012137	UP
negative regulation of complement activation (GO:0045916)	3	0.012174	UP
regulation of viral entry into host cell (GO:0046596)	24	0.012174	UP
vesicle-mediated transport (GO:0016192)	374	0.012174	UP
negative regulation of antigen receptor-mediated signaling pathway (GO:0050858)	14	0.012174	UP
sphingolipid metabolic process (GO:0006665)	106	0.012224	UP
cellular response to peptide (GO:1901653)	40	0.012284	UP
regulation of fatty acid oxidation (GO:0046320)	13	0.012353	DOWN
positive regulation of cell differentiation (GO:0045597)	182	0.013008	UP
cellular response to interleukin-12 (GO:0071349)	45	0.013152	UP
negative regulation of cytokine production involved in inflammatory response (GO:1900016)	8	0.013152	UP
interleukin-12-mediated signaling pathway (GO:0035722)	45	0.013152	UP
keratan sulfate catabolic process (GO:0042340)	12	0.01318	UP
regulation of defense response to virus by virus (GO:0050690)	27	0.013318	UP
positive regulation of signal transduction by p53 class mediator (GO:1901798)	17	0.013393	UP
regulation of cellular response to growth factor stimulus (GO:0090287)	17	0.013444	UP
positive regulation of kinase activity (GO:0033674)	108	0.013447	UP
dendritic cell chemotaxis (GO:0002407)	15	0.013481	UP
fibrinolysis (GO:0042730)	16	0.013518	UP
cell morphogenesis (GO:0000902)	58	0.013665	UP
fatty acid beta-oxidation using acyl-CoA oxidase (GO:0033540)	14	0.013756	DOWN
positive regulation of cellular biosynthetic process (GO:0031328)	151	0.013777	UP
positive regulation of macrophage differentiation (GO:0045651)	8	0.013826	UP
positive regulation of lymphocyte migration (GO:2000403)	16	0.013826	UP
positive regulation of DNA damage response, signal transduction by p53 class mediator (GO:0043517)	12	0.014102	UP
mature B cell differentiation involved in immune response (GO:0002313)	9	0.014102	UP
positive regulation of neutrophil migration (GO:1902624)	21	0.014445	UP
negative regulation of blood coagulation (GO:0030195)	36	0.014504	UP
regulation of B cell receptor signaling pathway (GO:0050855)	16	0.014532	UP
mast cell mediated immunity (GO:0002448)	9	0.014635	UP
lactation (GO:0007595)	9	0.014635	DOWN
long-chain fatty acid import (GO:0044539)	7	0.014954	DOWN
dendritic cell differentiation (GO:0097028)	20	0.015005	UP
negative regulation of microtubule polymerization or depolymerization (GO:0031111)	27	0.015012	DOWN
triglyceride biosynthetic process (GO:0019432)	18	0.015012	DOWN
negative regulation of growth (GO:0045926)	107	0.015136	UP
positive regulation of cell growth (GO:0030307)	92	0.015255	UP
ornithine metabolic process (GO:0006591)	9	0.015255	UP
immunoglobulin mediated immune response (GO:0016064)	7	0.015255	UP
positive regulation of binding (GO:0051099)	78	0.01585	UP
positive regulation of leukocyte migration (GO:0002687)	28	0.016106	UP
regulation of attachment of spindle microtubules to kinetochore (GO:0051988)	10	0.016527	UP
positive regulation of ossification (GO:0045778)	50	0.016527	UP
T cell activation (GO:0042110)	74	0.016558	UP
regulation of leukocyte chemotaxis (GO:0002688)	23	0.016558	UP
regulation of chemotaxis (GO:0050920)	21	0.016567	UP
nuclear-transcribed mRNA catabolic process, nonsense-mediated decay (GO:0000184)	110	0.01677	UP
Rho protein signal transduction (GO:0007266)	68	0.016894	UP
dephosphorylation (GO:0016311)	123	0.016967	DOWN
regulation of innate immune response (GO:0045088)	61	0.017096	UP
regulation of fibroblast apoptotic process (GO:2000269)	6	0.017096	UP
heart contraction (GO:0060047)	43	0.017414	DOWN
positive regulation of leukocyte degranulation (GO:0043302)	10	0.017495	UP
negative regulation of substrate adhesion-dependent cell spreading (GO:1900025)	11	0.017516	UP
cellular triglyceride homeostasis (GO:0035356)	6	0.017561	DOWN
chondroitin sulfate proteoglycan biosynthetic process (GO:0050650)	25	0.017581	UP
positive regulation of B cell differentiation (GO:0045579)	7	0.017681	UP
regulation of platelet aggregation (GO:0090330)	14	0.017681	UP
Ras protein signal transduction (GO:0007265)	207	0.017681	UP
regulation of glucose metabolic process (GO:0010906)	25	0.017928	DOWN
regulation of myotube differentiation (GO:0010830)	19	0.017928	DOWN
regulation of insulin-like growth factor receptor signaling pathway (GO:0043567)	16	0.018027	UP
negative regulation of cell junction assembly (GO:1901889)	19	0.018027	UP
fusion of virus membrane with host plasma membrane (GO:0019064)	7	0.018221	UP
membrane fusion involved in viral entry into host cell (GO:0039663)	7	0.018221	UP
ubiquitin-dependent protein catabolic process (GO:0006511)	332	0.018365	DOWN
negative regulation of protein localization to cell surface (GO:2000009)	11	0.018518	UP
positive regulation of macromolecule metabolic process (GO:0010604)	264	0.018748	UP
regulation of B cell proliferation (GO:0030888)	41	0.018748	UP
substrate adhesion-dependent cell spreading (GO:0034446)	32	0.018748	UP
positive regulation of coagulation (GO:0050820)	9	0.018928	UP
positive regulation of hemostasis (GO:1900048)	9	0.018928	UP
negative regulation of macromolecule metabolic process (GO:0010605)	118	0.01945	UP
positive regulation of toll-like receptor signaling pathway (GO:0034123)	19	0.01967	UP
smooth muscle cell migration (GO:0014909)	7	0.019786	UP
calcium ion import (GO:0070509)	28	0.019977	DOWN
positive regulation of chemokine production (GO:0032722)	30	0.020208	UP
response to interferon-gamma (GO:0034341)	55	0.020233	UP
regulation of cell growth (GO:0001558)	191	0.020444	UP
negative regulation of NF-kappaB transcription factor activity (GO:0032088)	71	0.020518	UP
positive regulation of cellular protein catabolic process (GO:1903364)	17	0.020624	UP
negative regulation of amyloid-beta formation (GO:1902430)	9	0.020819	UP
regulation of axonogenesis (GO:0050770)	54	0.021101	UP
regulation of neutrophil chemotaxis (GO:0090022)	25	0.021378	UP
purine ribonucleotide biosynthetic process (GO:0009152)	72	0.021397	DOWN
cellular macromolecular complex assembly (GO:0034622)	27	0.021436	DOWN
regulation of stress fiber assembly (GO:0051492)	60	0.021499	UP
negative regulation of viral life cycle (GO:1903901)	51	0.021571	UP
positive regulation of transport (GO:0051050)	43	0.021571	UP
phagosome acidification (GO:0090383)	24	0.021571	UP
lymphocyte activation involved in immune response (GO:0002285)	15	0.021571	UP
negative regulation of lymphocyte proliferation (GO:0050672)	25	0.021583	UP
aspartate family amino acid metabolic process (GO:0009066)	10	0.021683	DOWN
negative regulation of transport (GO:0051051)	38	0.022107	UP
positive regulation of neutrophil chemotaxis (GO:0090023)	20	0.022107	UP
positive regulation of granulocyte chemotaxis (GO:0071624)	20	0.022107	UP
regulation of amyloid fibril formation (GO:1905906)	8	0.02224	UP
positive regulation of interferon-beta production (GO:0032728)	26	0.02224	UP
actin nucleation (GO:0045010)	19	0.022473	UP
mesenchymal cell differentiation (GO:0048762)	41	0.0227	UP
positive regulation of stress-activated protein kinase signaling cascade (GO:0070304)	14	0.022812	UP
negative regulation of protein oligomerization (GO:0032460)	10	0.022812	UP
skeletal muscle fiber development (GO:0048741)	8	0.022812	UP
negative regulation of epithelial cell proliferation (GO:0050680)	64	0.022812	UP
lymphocyte differentiation (GO:0030098)	68	0.022812	UP
regulation of glomerular filtration (GO:0003093)	6	0.022912	UP
positive regulation of myeloid leukocyte mediated immunity (GO:0002888)	8	0.023083	UP
copper ion homeostasis (GO:0055070)	12	0.023168	UP
positive regulation of filopodium assembly (GO:0051491)	23	0.023198	UP
negative regulation of lymphocyte activation (GO:0051250)	18	0.023198	UP
regulation of osteoclast differentiation (GO:0045670)	33	0.02321	UP
chemokine-mediated signaling pathway (GO:0070098)	37	0.024054	UP
glutamate catabolic process (GO:0006538)	5	0.024393	DOWN
mitochondrial fusion (GO:0008053)	15	0.024393	DOWN
regulation of hemopoiesis (GO:1903706)	11	0.024743	UP
defense response to Gram-negative bacterium (GO:0050829)	46	0.024802	UP
negative regulation of hemostasis (GO:1900047)	13	0.024802	UP
positive regulation of Ras protein signal transduction (GO:0046579)	39	0.025025	UP
positive regulation of JNK cascade (GO:0046330)	73	0.025029	UP
positive regulation of interleukin-1 beta production (GO:0032731)	25	0.025029	UP
pore complex assembly (GO:0046931)	13	0.025029	UP
dorsal/ventral pattern formation (GO:0009953)	19	0.025234	UP
positive regulation of pri-miRNA transcription from RNA polymerase II promoter (GO:1902895)	18	0.025353	UP
intracellular pH reduction (GO:0051452)	28	0.025554	UP
positive regulation of cell-cell adhesion (GO:0022409)	31	0.025753	UP
regulation of integrin-mediated signaling pathway (GO:2001044)	11	0.026255	UP
bone cell development (GO:0098751)	6	0.02686	UP
regulation of NF-kappaB import into nucleus (GO:0042345)	25	0.027001	UP
positive regulation of podosome assembly (GO:0071803)	6	0.027304	UP
negative regulation of bone resorption (GO:0045779)	6	0.027554	UP
cell-cell junction organization (GO:0045216)	70	0.02757	UP
negative regulation of T cell activation (GO:0050868)	30	0.027661	UP
neuron projection morphogenesis (GO:0048812)	158	0.027668	UP
positive regulation of extrinsic apoptotic signaling pathway (GO:2001238)	28	0.028139	UP
negative regulation of cell death (GO:0060548)	78	0.028482	UP
regulation of filopodium assembly (GO:0051489)	33	0.028588	UP
tetrapyrrole metabolic process (GO:0033013)	19	0.028651	DOWN
cobalamin metabolic process (GO:0009235)	19	0.028651	DOWN
peptidyl-tyrosine modification (GO:0018212)	50	0.02876	UP
regulation of stem cell proliferation (GO:0072091)	16	0.02876	UP
establishment of epithelial cell apical/basal polarity (GO:0045198)	9	0.02876	UP
negative regulation of response to stimulus (GO:0048585)	120	0.028838	UP
tumor necrosis factor-mediated signaling pathway (GO:0033209)	118	0.028838	UP
viral entry into host cell (GO:0046718)	16	0.028838	UP
positive regulation of smooth muscle cell migration (GO:0014911)	10	0.028838	UP
L-phenylalanine catabolic process (GO:0006559)	11	0.02919	DOWN
L-phenylalanine metabolic process (GO:0006558)	11	0.02919	DOWN
erythrose 4-phosphate/phosphoenolpyruvate family amino acid catabolic process (GO:1902222)	11	0.02919	DOWN
phospholipid metabolic process (GO:0006644)	67	0.02919	DOWN
positive regulation of membrane protein ectodomain proteolysis (GO:0051044)	14	0.030183	UP
maturation of SSU-rRNA (GO:0030490)	45	0.030232	UP
positive regulation of fatty acid oxidation (GO:0046321)	11	0.030467	DOWN
Rap protein signal transduction (GO:0032486)	10	0.03049	UP
negative regulation of platelet activation (GO:0010544)	15	0.030596	UP
protein targeting to membrane (GO:0006612)	57	0.030775	UP
regulation of calcineurin-NFAT signaling cascade (GO:0070884)	14	0.030775	UP
regulation of T cell migration (GO:2000404)	16	0.030775	UP
regulation of platelet-derived growth factor receptor-beta signaling pathway (GO:2000586)	9	0.030979	UP
chylomicron assembly (GO:0034378)	9	0.031194	UP
negative regulation of cell-matrix adhesion (GO:0001953)	27	0.031487	UP
lymphocyte chemotaxis (GO:0048247)	31	0.031487	UP
superoxide anion generation (GO:0042554)	9	0.031582	UP
hyaluronan catabolic process (GO:0030214)	15	0.031582	UP
macrophage chemotaxis (GO:0048246)	9	0.031582	UP
macrophage migration (GO:1905517)	9	0.031582	UP
positive regulation of interleukin-8 biosynthetic process (GO:0045416)	8	0.031927	UP
regulation of interferon-beta production (GO:0032648)	34	0.032084	UP
positive regulation of cellular extravasation (GO:0002693)	6	0.032084	UP
regulation of cytoskeleton organization (GO:0051493)	93	0.032084	UP
wound healing (GO:0042060)	47	0.0321	UP
ERK1 and ERK2 cascade (GO:0070371)	20	0.032392	UP
response to vitamin D (GO:0033280)	8	0.032792	UP
maintenance of protein location in extracellular region (GO:0071694)	5	0.033556	UP
regulation of signal transduction (GO:0009966)	224	0.033556	UP
regulation of nervous system development (GO:0051960)	25	0.033906	UP
negative regulation of smooth muscle cell migration (GO:0014912)	14	0.033961	UP
secretion (GO:0046903)	13	0.034009	UP
eye morphogenesis (GO:0048592)	19	0.034042	UP
regulation of lymphocyte apoptotic process (GO:0070228)	6	0.034286	UP
regulation of DNA damage response, signal transduction by p53 class mediator (GO:0043516)	25	0.034367	UP
regulation of ATPase activity (GO:0043462)	40	0.034537	DOWN
mitochondrial electron transport, ubiquinol to cytochrome c (GO:0006122)	12	0.034537	DOWN
negative regulation of cell growth (GO:0030308)	113	0.034541	UP
negative regulation of activated T cell proliferation (GO:0046007)	8	0.034541	UP
cellular response to lipid (GO:0071396)	162	0.034541	UP
response to interleukin-1 (GO:0070555)	62	0.034541	UP
regulation of tyrosine phosphorylation of STAT protein (GO:0042509)	56	0.034636	UP
very-low-density lipoprotein particle assembly (GO:0034379)	9	0.03466	UP
regulation of release of sequestered calcium ion into cytosol (GO:0051279)	46	0.034921	DOWN
acylglycerol biosynthetic process (GO:0046463)	18	0.034921	DOWN
positive regulation of cytokine-mediated signaling pathway (GO:0001961)	32	0.035244	UP
negative regulation of leukocyte apoptotic process (GO:2000107)	10	0.035445	UP
regulation of cation channel activity (GO:2001257)	70	0.035788	DOWN
regulation of ion transmembrane transport (GO:0034765)	32	0.035788	DOWN
negative regulation of cell adhesion (GO:0007162)	64	0.036169	UP
positive regulation of myeloid leukocyte differentiation (GO:0002763)	32	0.036208	UP
negative regulation of extrinsic apoptotic signaling pathway via death domain receptors (GO:1902042)	28	0.036276	UP
neuron projection maintenance (GO:1990535)	5	0.036313	UP
protein ubiquitination involved in ubiquitin-dependent protein catabolic process (GO:0042787)	70	0.036373	DOWN
regulation of protein import into nucleus (GO:0042306)	24	0.036606	UP
odontogenesis (GO:0042476)	37	0.036814	UP
positive regulation of interleukin-8 secretion (GO:2000484)	11	0.03682	UP
mast cell degranulation (GO:0043303)	8	0.036943	UP
positive regulation of angiogenesis (GO:0045766)	98	0.036943	UP
mast cell activation involved in immune response (GO:0002279)	8	0.036943	UP
peptidyl-tyrosine autophosphorylation (GO:0038083)	45	0.036943	UP
monocyte activation (GO:0042117)	6	0.037093	UP
regulation of glial cell apoptotic process (GO:0034350)	6	0.037338	UP
positive regulation of proteolysis (GO:0045862)	51	0.037338	UP
regulation of neuron projection development (GO:0010975)	117	0.037386	UP
protein targeting to mitochondrion (GO:0006626)	51	0.037416	DOWN
negative regulation of DNA biosynthetic process (GO:2000279)	27	0.037545	UP
complement receptor mediated signaling pathway (GO:0002430)	8	0.037607	UP
regulation of interferon-gamma biosynthetic process (GO:0045072)	13	0.037607	UP
glycoside catabolic process (GO:0016139)	6	0.037883	UP
positive regulation of mast cell degranulation (GO:0043306)	7	0.038047	UP
regulation of mitotic nuclear division (GO:0007088)	82	0.038526	UP
ribosomal large subunit biogenesis (GO:0042273)	60	0.039099	UP
platelet-derived growth factor receptor signaling pathway (GO:0048008)	17	0.039099	UP
regulation of wound healing (GO:0061041)	34	0.039099	UP
necroptotic process (GO:0070266)	13	0.039158	UP
vesicle organization (GO:0016050)	117	0.039188	UP
regulation of interleukin-18 production (GO:0032661)	6	0.039547	UP
regulation of extrinsic apoptotic signaling pathway (GO:2001236)	55	0.040188	UP
response to heparin (GO:0071503)	6	0.040188	UP
positive regulation of apoptotic process (GO:0043065)	286	0.040188	UP
epidermal cell differentiation (GO:0009913)	55	0.040188	UP
negative regulation of coagulation (GO:0050819)	15	0.040188	UP
regulation of nitric oxide biosynthetic process (GO:0045428)	31	0.040288	UP
gas homeostasis (GO:0033483)	7	0.040685	DOWN
regulation of superoxide anion generation (GO:0032928)	13	0.041123	UP
vascular endothelial growth factor receptor signaling pathway (GO:0048010)	70	0.041123	UP
regulation of dendritic cell apoptotic process (GO:2000668)	8	0.041123	UP
negative regulation of cellular response to hypoxia (GO:1900038)	6	0.041123	UP
negative regulation of focal adhesion assembly (GO:0051895)	14	0.041516	UP
negative regulation of protein maturation (GO:1903318)	8	0.041516	UP
receptor guanylyl cyclase signaling pathway (GO:0007168)	10	0.041516	UP
extrinsic apoptotic signaling pathway (GO:0097191)	62	0.041729	UP
positive regulation of fibroblast apoptotic process (GO:2000271)	4	0.041729	UP
membrane depolarization during cardiac muscle cell action potential (GO:0086012)	17	0.041812	DOWN
embryonic skeletal system development (GO:0048706)	20	0.041822	UP
regulation of sterol transport (GO:0032371)	7	0.041893	UP
regulation of I-kappaB kinase/NF-kappaB signaling (GO:0043122)	184	0.042358	UP
positive regulation of neuron death (GO:1901216)	36	0.042359	UP
negative regulation of immune system process (GO:0002683)	35	0.042553	UP
microglial cell activation (GO:0001774)	6	0.042666	UP
negative regulation of platelet-derived growth factor receptor-beta signaling pathway (GO:2000587)	7	0.042738	UP
positive regulation of interferon-gamma production (GO:0032729)	38	0.042989	UP
negative regulation of interleukin-8 production (GO:0032717)	17	0.043035	UP
establishment of apical/basal cell polarity (GO:0035089)	12	0.043134	UP
regulation of actin filament polymerization (GO:0030833)	66	0.043159	UP
regulation of lamellipodium morphogenesis (GO:2000392)	11	0.043159	UP
negative regulation of cell morphogenesis involved in differentiation (GO:0010771)	29	0.043269	UP
carbohydrate catabolic process (GO:0016052)	32	0.043331	DOWN
maturation of LSU-rRNA (GO:0000470)	22	0.043918	UP
toll-like receptor 4 signaling pathway (GO:0034142)	14	0.044128	UP
regulation of endopeptidase activity (GO:0052548)	56	0.044373	UP
glycogen metabolic process (GO:0005977)	31	0.044425	DOWN
granulocyte migration (GO:0097530)	6	0.044473	UP
lipopolysaccharide-mediated signaling pathway (GO:0031663)	16	0.044473	UP
negative regulation of interleukin-2 production (GO:0032703)	14	0.04448	UP
regulation of Rho protein signal transduction (GO:0035023)	56	0.044666	UP
positive regulation of bone resorption (GO:0045780)	10	0.044669	UP
receptor internalization (GO:0031623)	47	0.044669	UP
positive regulation of bone remodeling (GO:0046852)	10	0.044669	UP
regulation of focal adhesion assembly (GO:0051893)	44	0.044669	UP
regulation of NLRP3 inflammasome complex assembly (GO:1900225)	9	0.044669	UP
negative regulation of biomineral tissue development (GO:0070168)	13	0.044827	UP
Rac protein signal transduction (GO:0016601)	19	0.04505	UP
organophosphate biosynthetic process (GO:0090407)	34	0.045122	DOWN
cardiac muscle contraction (GO:0060048)	35	0.045122	DOWN
B cell homeostasis (GO:0001782)	9	0.045165	UP
negative regulation of adherens junction organization (GO:1903392)	15	0.045689	UP
cellular response to oxygen-containing compound (GO:1901701)	252	0.045689	UP
negative regulation of dendritic cell apoptotic process (GO:2000669)	5	0.045689	UP
antigen processing and presentation of exogenous peptide antigen via MHC class I (GO:0042590)	70	0.045747	UP
toll-like receptor 9 signaling pathway (GO:0034162)	13	0.046002	UP
negative regulation of proteolysis (GO:0045861)	34	0.046133	UP
clathrin coat assembly (GO:0048268)	14	0.046195	UP
negative regulation of sequence-specific DNA binding transcription factor activity (GO:0043433)	128	0.046195	UP
engulfment of apoptotic cell (GO:0043652)	9	0.046195	UP
regulation of cytolysis (GO:0042268)	10	0.046248	UP
negative regulation of inflammatory response (GO:0050728)	68	0.046346	UP
icosanoid metabolic process (GO:0006690)	35	0.046402	UP
membrane raft organization (GO:0031579)	10	0.04644	UP
positive regulation of macrophage activation (GO:0043032)	17	0.046883	UP
regulation of monocyte differentiation (GO:0045655)	14	0.046975	UP
organelle fusion (GO:0048284)	16	0.047051	DOWN
vacuolar proton-transporting V-type ATPase complex assembly (GO:0070072)	9	0.047189	DOWN
proton-transporting V-type ATPase complex assembly (GO:0070070)	9	0.047189	DOWN
regulation of organelle assembly (GO:1902115)	46	0.04724	UP
negative regulation of platelet aggregation (GO:0090331)	8	0.047268	UP
cytoskeleton-dependent intracellular transport (GO:0030705)	25	0.047311	UP
negative regulation of cytokine production involved in immune response (GO:0002719)	14	0.047311	UP
regulation of T cell chemotaxis (GO:0010819)	8	0.04769	UP
bone development (GO:0060348)	33	0.048169	UP
regulation of osteoclast development (GO:2001204)	5	0.048735	UP
hyaluronan metabolic process (GO:0030212)	20	0.04958	UP
positive regulation of T-helper 1 type immune response (GO:0002827)	12	0.049602	UP
regulation of toll-like receptor 4 signaling pathway (GO:0034143)	15	0.049602	UP
